# Supplementary material for: Thermoprotection by a cell membrane–localized metacaspase in a green alga
Source: Plant Cell. 2023 Nov 16;36(3):665–87. doi: 10.1093/plcell/koad289 (PMC10896300; doi:10.1093/plcell/koad289)
Supplement: koad289_Supplementary_Data [file koad289_supplementary_data.zip]

Archive with 4 entries (4 files):
- Supplemental file S1 Sequence alignments.txt
- Supplemental file S2 Phylogenetic tree data.txt
- TPC2023RA00478R1_Supplemental_data_sets.xlsx
- TPC2023RA00478R1_Supplemental_Figures_Tables.pdf
