# Supplementary material for: Thermoprotection by a cell membrane–localized metacaspase in a green alga
Source: Plant Cell. 2023 Nov 16;36(3):665–87. doi: 10.1093/plcell/koad289 (PMC10896300; doi:10.1093/plcell/koad289)
Supplement: koad289_Supplementary_Data [file koad289_supplementary_data.zip › Supplemental file S1 Sequence alignments.txt]

>AtMCA-IIb_AT1G79330_Arabidopsis_thaliana
----------------------------------------------------------------------------------------------------------------------------------------------------------------------------------------------------------------------------------------------------------------------------------------------------------------------------------------------------------------------------------------------------------------------------------------------------------------------------------------------------------------------------------------------------------------------------------------------MAKKAVLIGINYPG-TK-AELRGCVNDVRRVHKSLVDRFGFSERNITELI----------------DT----DESSTKPTGKNIRRALLNLVESAKP--GDVLVVHYSGHG-------TRLPAET-GEDDD-TGYDECIVPCDMN---LITDDEF-RDLVEKV--PKEAHITIISDSCHSGGLIDEAKEQIGE--------------------------STK-KKPKKES-------GGSS----G---------------------LGIKGF----VREAVEE---------------------------------------------------------------------------------------------------------------------------------------------------------------------------------------------------------ALESKG-----IAIPHHKDEKD--------------------------------ENK------------------------------T---K---EL-KLEDGAKVH-----------------------------------------------------------------------------VVN------KSLPLQTLIDILKQNTGNNDIEVGKIRPTLFNVFGEDASPKVKKFMKVILTKLQE-----------GKT-----EGGILGM---IG-KLAQEFLKHKLNDD---E-EYVKP-----A---MKTHVGNKQEVYAG-ASNGS---LADNGILISGCQTDQTSAD------A-SPQGHPEMAY----GAFTNAVQIIL----EETK--G-MITYKELVLKARKLLK----------KQG---------------------------------------------FSQRPGLYCSDSFV--NAPFIC--------------------
>AtMCAIIc_AT1G79320_Arabidopsis_thaliana
----------------------------------------------------------------------------------------------------------------------------------------------------------------------------------------------------------------------------------------------------------------------------------------------------------------------------------------------------------------------------------------------------------------------------------------------------------------------------------------------------------------------------------------------------------------------------------------------MAKKALLIGINYVG-TK-AELRGCVNDVRRMRISLVERYGFSEENIKMLI----------------DT----DSSSIKPTGKNIRQALLDLVEPAKS--GDVLFVHYSGHG-------TRLPAET-GEDDD-TGYDECIVPSDMN---LITDDDF-RDLVDMV--PKDCPITIISDSCHSGGLIDEAKEQIGE--------------------------STKKKKDSGDSSTINKETEAEIIEVGN------------------------------------------------------------------------------------------------------------------------------------------------------------------------------------------------------------------------------------------------------------------------------------------------------------------------------------------------------------------------------------------------------------------------------------------------RSLPLETLIDMLKQETGNDDIEVGKIRTTLFDMFGDDSSPKVKKFMNVILSNLQE-----------TTTTIQTVSDEVLGS---VE-NLAQEFLEQKLSDD--------------------------VKPAIQDVYAGAINGALPDNGILISGCQTDQTSSD------A-SPPGHPELAY----GALTNAIQIII----GETK--G-KISNKDLVLKARKLLR----------KQG---------------------------------------------FDQRPGLYCNDAYV--NARFIC--------------------
>AtMCAIIa_AT1G79340_Arabidopsis_thaliana
----------------------------------------------------------------------------------------------------------------------------------------------------------------------------------------------------------------------------------------------------------------------------------------------------------------------------------------------------------------------------------------------------------------------------------------------------------------------------------------------------------------------------------------------------------------------------------------------MTKKAVLIGINYPG-TK-AELRGCVNDVRRMYKCLVERYGFSEENITVLI----------------DT----DESSTQPTGKNIRRALADLVESADS--GDVLVVHYSGHG-------TRLPAET-GEDDD-TGFDECIVPCDMN---LITDDDF-RDLVDKV--PPGCRMTIISDSCHSGGLIDEAKEQIGE--------------------------STK-KEAEDEDES----EESSS----R---------------------FGFRKF----LRSKVEG---------------------------------------------------------------------------------------------------------------------------------------------------------------------------------------------------------AIESRG-----FHIGGNKKDED--------------------------------EAE------------------------------EIETK---EI-ELEDGETIH-----------------------------------------------------------------------------AKD------KSLPLQTLIDILKQQTGNDNIEVGKIRPSLFDAFGDDSSPKVKKFMKVILGKLQA-----------GNGE----EGGLMGM---LG-KLASGFLEGKLNDE-----DYVKP-----A---MQTHVGSKEEVYAG-GSRGS-VPLPDSGILISGCQTDQTSAD------A-TPAGKPTEAY----GAMSNSIQTIL----EETD--G-EISNREMVTRARKALK----------KQG---------------------------------------------FTQQPGLYCHDGYA--NAPFIC--------------------
>AtMCAIId_AT1G79310_Arabidopsis_thaliana
----------------------------------------------------------------------------------------------------------------------------------------------------------------------------------------------------------------------------------------------------------------------------------------------------------------------------------------------------------------------------------------------------------------------------------------------------------------------------------------------------------------------------------------------------------------------------------------------MAKRALLIGINYPG-TT-EELQGCVNDVHRMHKCLVDRFGFAEEDITVLI----------------DT----DESYTQPTGKNIRQALSELIKPAKS--GDVLFVHYSGHG-------TRVPPET-GEEDD-TGFDECIVPSDLN---PIPDDDF-RDLVEQV--PEGCQITIVSDSCHSGGLIDEAKEQIGE--------------------------STT-TKPNRES------KVSSF----E---------------------FEFKNC----LHSIFVK---------------------------------------------------------------------------------------------------------------------------------------------------------------------------------------------------------LLAFCG-----IG------------------------------------------SS------------------------------HVETR---EIVEVGEGDEV------------------------------------------------------------------------------VRS------RYLPLERFIELLKQQTGQDNIEIGKIRPTLFDVFGEDSSPKIKKFMKVILTKLRK-----------TND-----QSTLLGK---IE-ESARGYIEETLNDE-----HYMKP-----A---MQAQVKSDREIYGGRSSNGL---FPDRGILLSGCQTDETSAD------V-KKKG---EAF----GAFSNAIQMVL----SETDHKD-KITNKEMVLRAREILK----------KQM---------------------------------------------FIQRPGLYCNDRFV--NAPFIC--------------------
>AtMCAIIe_AT1G16420_Arabidopsis_thaliana
----------------------------------------------------------------------------------------------------------------------------------------------------------------------------------------------------------------------------------------------------------------------------------------------------------------------------------------------------------------------------------------------------------------------------------------------------------------------------------------------------------------------------------------------------------------------------------------------MAKKALLIGINYPG-TA-VELRGCVNDVHRMQKCLIELYGFANKDIVIMI----------------DT----DKSCIQPTGKNICDELDNLIASGQS--GDFLVFHYSGHG-------TRIPPGI-EDSEDPTGFDECITPCDMN---LIKDQQF-REMVSRV--KEGCQLTIISDSCHSGGLIQEVKEQIGE--------------------------SHM-KPVDKVKEQ----IEESHMKQPK---------------------LGIASY----FLNIVMN---------------------------------------------------------------------------------------------------------------------------------------------------------------------------------------------------------LLATCG-------VSKSQRDRG--------------------------------GGE------------------------------ESFRG---EI-ELEKDETLD-----------------------------------------------------------------------------IKT------RYLPFESYLSLLKEQTGQTNIEPVRIRQTLLKLFGEDPSPNRQR------------------------------GLSDLGN---CE-VDAGDSGASRLNA-------------------------------------------VTDNGILLSGCQTDQRSEDVY----V-TRTG---KAY----GAFSDAIQMIL----SAPRKDKKKITNKELVSEARVFLK----------KRG---------------------------------------------YSQRPGLYCHDRFV--DKPFICY-------------------
>270839_Selaginella_moellendorffii
----------------------------------------------------------------------------------------------------------------------------------------------------------------------------------------------------------------------------------------------------------------------------------------------------------------------------------------------------------------------------------------------------------------------------------------------------------------------------------------------------------------------------------------------------------------------------------------------MGKRALLVGCNYPG-TK-AELHGCVNDVKRMYRSLVEKFGFAEDEIVVLI----------------DT----DSEGTQPTGANIRKALANLIEGTED--GGILFFHYSGHG-------VRVPAES-GEPDD-TGYDECIVPCDMN---LITDDDF-RDLVDKL--PEGCRITLVSDSCHSGGLIENAKEQVGD--------------------------SSTGSRSYSGEEE----EQGGR----G---------------------GGFRDL----VFQGVQS---------------------------------------------------------------------------------------------------------------------------------------------------------------------------------------------------------AFESRSGIKLPFKLGSRHRRQE--------------------------------DQE------------------------------EEQVL---EE-ETENGDVV-------------------------------------------------------------------------------KN------KSLPLSVFIDLLKEKTGRQDVSVGNIRPTLFDVFGEDASPKVKKFVNLLFQRLQS-----------SGGNDGG-QGGIWGA---IG-GLAQDFLKTKLEES--GE-EYASP-----A---VKTHA-NPHDAYAGSGNQGR---RSDMAVLVSGCQSDETSAD------A-KPGGNKEGAY----GALSNAVQSVL----RESD--GRGIGNKDLVLAVRELLA----------KQG---------------------------------------------FKQHPGLYCNDEHA--DQPFICEFLAY---------------
>152567_Selaginella_moellendorffii
----------------------------------------------------------------------------------------------------------------------------------------------------------------------------------------------------------------------------------------------------------------------------------------------------------------------------------------------------------------------------------------------------------------------------------------------------------------------------------------------------------------------------------------------------------------------------------------------MGKRALLVGCNYPG-TK-AELHGCVNDVKRMYRSLVEKFGFAEDEIVVLI----------------DT----DSEGTQPTGANIRKALANLIEGTED--GDILFFHYSGHG-------VRVPAES-GEPDD-TGYDECIVPCDMN---LITDDDF-RDLVDKL--PEGCRITLVSDSCHSGGLIENAKEQVGD--------------------------SSTGSRSYSAEEE----EQGGR----G---------------------GGFRNL----VFQGVQS---------------------------------------------------------------------------------------------------------------------------------------------------------------------------------------------------------AFESRSGIKLPFKLGSRHRRQE--------------------------------DQE------------------------------EEQVL---EE-ETENGDVV-------------------------------------------------------------------------------KN------KSLPLSVFIDLLKEKTGRQDVSVGNIRPTLFDVFGEDASPKVKKFVNLLFQRLQS-----------SGGNDGG-QGGIWGA---IG-GLAQDFLKTKLEES--GE-EYASP-----A---VKTHA-NPHDAYAGSGNQGR---RSDMAVLVSGCQSDETSAD------A-KPGGNKEGAY----GALSNAVQSVL----RESD--GRGIGNKDLVLAVRELLA----------KQG---------------------------------------------FKQHPGLYCNDEHA--DQPFICEFLAY---------------
>LOC_Os01g58580.1_Oryza_sativa
---------------------------------------------------------------------------------------------------------------------------------------------------------------------------------------------------------------------------------------------------------------------------------------------------------------------------------------------------------------------------------------------------------------------------------------------------------------------------------------------------------------------------------------------------------------------------------------------MGRKRALLVGINYPG-TK-AELKGCHNDVDRMHRCLVDRFGFDEDDIRVLL----------------DR----DSSGTQPTGANIRRALAQLVGDARP--GDFLFFHYSGHG-------TRLPAET-GQNDD-TGYDECIVPSDMN---LITDQDF-RELVQKV--PNGCLFTIVSDSCHSGGLLDSAKEQIGN--------------------------STRQNQTQSRERE----EPSDS---GS----------------------GFRSF----LKETVRD---------------------------------------------------------------------------------------------------------------------------------------------------------------------------------------------------------VFESEG-----IHLPRSRHSQS--------------------------------HYG------------------------------GEDQY----E-TYAQPTDGH-----------------------------------------------------------------------------TKN------RSLPLSTLIEMLKEKTGKDDIDVGSIRMTLFNIFGDDASPKVKKFMKVMLGKFQQ-----------GQSGE---QGGLMGM---VG-SLAQEFLKVKLEGN--EE-EAFKP-----A---IEQEVHSVDEVYAGTKTW-----APNNGILISGCQSNQTSAD------ATTPQG---SSY----GALSNAIQTIL----ADKR--G-NVSNKDLVMKARSLLA----------KQG---------------------------------------------YTQQPGLYCSDDHV--HVSFIC--------------------
>LOC_Os05g41660.1_Oryza_sativa
---------------------------------------------------------------------------------------------------------------------------------------------------------------------------------------------------------------------------------------------------------------------------------------------------------------------------------------------------------------------------------------------------------------------------------------------------------------------------------------------------------------------------------------------------------------------------------------------MGRKRAVLVGINYAG-TE-GELKGCLNDVARMRRCLVDRFGFDEADIRVLA----------------DA----DPSTPQPTGANIRLELERLVGDARP--GDTLFFHYSGHG-------LQLPIETGGDDDD-TGYDECIVPCDMN---LIKDQDF-TELVQKV--PDGCLFTMVSDSCHSGGLIDKTKEQIGS--------------------------STKQSKIQQRERELRRQQAPSP---GT---------------------CSCASL----LQIALRH---------------------------------------------------------------------------------------------------------------------------------------------------------------------------------------------------------LPRRGG-----QRIIGSRSRDG--------------------------------VGE------------------------------DQPPRSQAEL-LAADATRAG-----------------------------------------------------------------------------IKN------RSLPLSTFVEMLRERTGKDDVGVGSIRTTLFHHFGDDASPKIRRLVNAMLGR----------------------RHGSATA---SE-EHPDKAKPERVDGE--GEAAAAKQ-----G---------------APETRP-----LPRNGVLISGCQTDETSAD------ATTPEG---VSY----GALSDAIQSVL---AEERR--G-KVTNMELVRRARELLA----------KQG---------------------------------------------YTQQPGLYCRDKHA--NVAFIC--------------------
>LOC_Os05g41670.1_Oryza_sativa
--------------------------------------------------------------------------------------------------------------------------------------------------------------------------------------------------------------------------------------------------------------------------------------------------------------------------------------------------------------------------------------------------------------------------------------------------------------------------------------------------------------------------------------------------------------------------------------------MGGRKRALLVGINYPG-TK-AELKGCHNDVARMRRALVDRFGFDEADIRVLA----------------DA----DRSAPQPTGANIRRELARLVGDARP--GDFLFFHYSGHG-------TRLPAET-GQDDD-TGYDECIVPSDMN---LITDQDF-TELVQKV--PDDCLFTIVSDSCHSGGLLDKTKEQIGH--------------------------STKQNQAQQIKRE----ERSDS---GT---------------------GGFRSFLKETLKETVRD---------------------------------------------------------------------------------------------------------------------------------------------------------------------------------------------------------AFESRG-----VHIPHQSSRRN--------------------------------DDE------------------------------DEEPH----M-GSSSHGGDR-----------------------------------------------------------------------------IKN------RSLPLSTLIEMLKEKTGKDDIDVGSIRMTLFSLFGDDASPKIKKFMKVMLTKLQE-----------GQ------HGGVMGL---VG-ALAQEFMKAKLEGN--QEADALEP-----A---MKQEVHSVHEAYAGTTAR-----V-SNGVLISGCQTDQTSAD------ATTPKG---VSY----GALSNAIQTIL----SEKS--G-RVTNKELVLRARELLS----------KQG---------------------------------------------YTQQPGLYCSDKHT--SVAFIC--------------------
>AtMCAIIf_AT5G04200_Arabidopsis_thaliana
---------------------------------------------------------------------------------------------------------------------------------------------------------------------------------------------------------------------------------------------------------------------------------------------------------------------------------------------------------------------------------------------------------------------------------------------------------------------------------------------------------------------------------------------------------------------------------------MDQQGMVKKRLAVLVGCNYPN-TR-NELHGCINDVLAMKETILSRFGFKQDDIEVLT----------------DE----PESKVKPTGANIKAALRRMVDKAQAGSGDILFFHYSGHG-------TRIPSVKSAHPFK--Q-DEAIVPCDFN---LITDVDF-RELVNQL--PKGTSFTMISDSCHSGGLIDKEKEQIGP--------------------------SSVSSNISPAIETTNKTITS-------------------------------------------------------------------------------------------------------------------------------------------------------------------------------------------------------------------------------------------------------------------------------------------------------------------------------------------------------------------------------------------------------------------------------------------------------RALPFKAVLDHLSSLTG---ITTSDIGTHLLELFGRDAGLKFRLPAMDLMDLLET-------------------MTAREKH---VD------------------------------------------------------------SGILMSGCQADETSAD--------VGVGN-GKAY----GAFSNAIQRVL----NENE--G-AMKNKQLVMMARDVLE----------RLG---------------------------------------------FHQHPCLYCSDQNA--DATFLSQP------------------
>LOC_Os11g04010.1_Oryza_sativa
-----------------------------------------------------------------------------------------------------------------------------------------------------------------------------------------------------------------------------------------------------------------------------------------------------------------------------------------------------------------------------------------------------------------------------------------------------------------------------------------------------------------------------------------------------------------------------------------MERGQKKKLATLVGCNYAG-TP-NELQGCINDVAAMRDALVARFGFAPADVTVLT----------------DD----RGSPVLPTGANIKRALADMVARAAP--GDVLFFHYSGHG-------TLVPPVK-GRRHGHGECDEAIVPCDFN---LITDVDF-RRLVDRV--PRGASFTMVSDSCHSGGLIDLEKEQIGP--------------------------SVLAAGAAPAAAAASTTATRATAA---------------------------------------------------------------------------------------------------------------------------------------------------------------------------------------------------------------------------------------------------------------------------------------------------------------------------------------------------------------------------------------------------------------------------------------------------RFLPYAAVVEHLSGVSGVD--AAHHVADHLLALFGADASAKF--------------------------------HRDAEQP---VR---------------------------------------------------------TDDDGILLSGCQTDETSADVPGDDEV-AAGG---KAC----GAFSNAIQTVL----ASHP--A-PVSNRQLVSMARAVLS----------DQG---------------------------------------------FEQHPCLYCSDGNA--ETPFLWQEEDKKKTVTAAAEQAMTAL
>Sphfalx0144s0022.1_Sphagnum_fallax
--------------------------------------------------------------------------------------------------------------------------------------------------------------------------------------------------------------------------------------------------------------------------------------------------------------------------------------------------------------------------------------------------------------------------------------------------------------------------------------------------------------------------------------------------------------------------------------------MRGRKRALLVGCNYPG-GE-KELTGCWNDVRQMRHLLITRFGFQEADICLLV----------------D-----DGKQTRPTWEVIREHLLRLIGDVKA--GDVLVFHFSGHG-------VRLPPE--GEPDE-TGYQEGILTADYN---FITDHDF-RFLVEKI--PDGVMFTFIADSCYSGGLIQHLEERIGS-----------------------GQHPGMSANPCQPQQNWSNLENSTGSGYQQ---------------------LHGPQPIGRWLDEEHWQ---------------------------------------------------------------------------------------------------------------------------------------------------------------------------------------------------------VPGLRA------DLEHGHFQNS-----------------------------------------------------------------NASSSVYAEGSHGINLPGTSYEPQ-GFLERHRMHRRSCPQALLHHSGHTTEEEGLFSWKSDGHTNWKNLHDHSGYPLPHLS-----QKDCEGSYVNKVVN------KSLPPDMLATMLSKGAQRQ-VQIGNIRTNLYDMFKEHSSITVKSFVNSILSRLKE----------------EGSEDKMLHT---TGSDLAAQFLKHRLEDV--NYNEYVRP-----A---MGYSPSQTLATAA----------FHNKCILISACSSNESAGQ------T-TQVY---PSC----GILSYAIQTIL----SEHK--G-PIDNFQLVVAVRNLVK----------KLN---------------------------------------------PEQHPCLYCDDKNA--TSVFICY-------------------
>Sphfalx0014s0161.1_Sphagnum_fallax
---------------------------------------------------------------------------------------------------------------------------------------------------MCV-------------------------------------------------------------------------------------------------------------------------------------------------------------------------------------------------------------------------------------------------------------------------------------------------------------------------------------------------------------------------------------------------------------------------------SRTGSMPRAIKKRALLVGCNYPG-TR-GELTGCWNDVQSMRETLINRYGFNPQDICVLV----------------DE----PQQSPQPTGGVVKRHLEKLVRDVQP--RDVLVFLFSGHGIQSLLILCQLPPE--GVPDE-TGAQECIMLADNN---VITDNDF-RVLVENL--PDGILFTVIADSCHSGGLIQHLEQQIGS-----------------------G--PQFERPPDQ-----SNLETSTGSG----------------------------SWFHTWLNKEHQQ---------------------------------------------------------------------------------------------------------------------------------------------------------------------------------------------------------VGPGPF------GYSGVHCQDY-----------------------------------------------------------------SGSHFAYAEGSSGNDHVGTYSQPQLSVLEKHRMYRRTSPQA--------------------------------------------------GS---RLVK------KCLTVDMFIGMLSQRAHHQ-VEVGNIRANLYDIFKDEASIMVKSFAGNIMSKLQ--------------------EDNTVNT---TG-NLAAQFLKQRLKDE--GMT-YARP-----A---FE-AVLQPLDTAA----------FNNKCVLISACQSDEESFD------F-REG----SSY----GTLSNAIQTIL----RQHR--D-PIDNFHLVLAVKTLLK----------NQG---------------------------------------------FPQHPGLYCGAKKA--DSVFICY-------------------
>Pp3c21_16610V3.1_Physcomitrella_patens
---------------------------------------------------------------------------------------------------------------------------------------------------------------------------------------------------------------------------------------------------------------------------------------------------------------------------------------------------------------------------------------------------------------------------------------------------------------------------------------------------------------------------------------------------------------------------------------------MPTKKALLVGINYEG-QPHHALRGCWKDVERMGECLVSRYGFPKESICTLV----------------DR--PGTSPDLMPTGEIIRRKLEELTRDLKW--GDCIVFHFSGHG-------LQMPPE--GEPDE-TGMKEAVVPVDAN---MITDDDF-RILVDKI--PDGVFFTFIADCCHSGGLIAHCEQQVGS-------------------VHTKPVSILSTLGPQQKEEEEAPNSIEIVIDEEMMMQILATMLGSTPSADQSVSLLEILAVMQTNQSVPQEVSLLDLVALYISSQQGQNMDMSDVLESMVGAEEMNATDNQRGLFVATRSLHQDKQLKKDRIQSILAKTKAYNIERLLRVNGGHRSMSMEFRGP-------------------------------------------------------------------------------------------------------------SAGFAG------QYEHQNYNRSPYDNSQPAAPSHNYGYPPPPGAHHYPNSDAPWQRPSLHHTVSAPAAYNYLHTDTSYTSSDNPFGPHPSMQRWGSDLGGTYGAGHDRHIGQNIHGDMAIYPPPWAKHAPEDRYAAPNFGNSHEGFRGSYNGNLETVQPGAWPYGGAN-----LGQSSGRYDANLATSKYTSKRSMPVHAVTQMLSARAGHT-VEPGNICANLYDLFGDKSSVTCKEIVHTVFNGLRS---------------KGGSKREILKR---IS-SKSIDFLSAKLHSSSLRDSNYQQQ---------TATRDLTDATPENLSHIPK----RPDRCILITACQSDETASE------HRNEIH----------GAFTKTLLDIV----DEHK--G-PLDNHRLVYECRQRLA----------RKP---------------------------------------------YGQHPCLYSTPAQA--HHVFICY-------------------
>Pp3c1_20330V3.1_Physcomitrella_patens
----------------------------------------------------------------------------------------------------------------------------------------------------------------------------------------------------------------------------------------------------------------------------------------------------------------------------------------------------------------------------------------------------------------------------------------------------------------------------------------------------------------------------------------------------------------------------------------------MVRRALLVGCNYPG-EP-CELKGSANDVDRMHVLLTKKFGFKPTEILVLV----------------DI----DPRSRQPTGANIRKSLRKLVDGAEP--GDVLFFHFSGHG-------TQVPPDR-GRRDE-TGYEECIVPSDMN---LLTDDDF-RELVDRI--PPGCNFTFIADACHSGGLIDNEKEQIGD-------------------RYSMGEGGPLGGRPRPPLRPEAGGGGLTDLVAEGIEAFSGAGGGKQNSFMGMVGQALGSRLNIRGLPGDDDREYDPKLTDPYARQPGSPYDRGYADGGIPSGYPTERPYDRRNPIESEMGGYEGRGSGYDRREAREPERSYGNSGYTQKYMQRTPMQAARGFANEDVGYTSTVKYMQSGFTEPQTGYAERAFGYPTERTYDTPGSSYAGGIDPEATYGRPLEDPRGYG---------------------------------------------RPSKRADDEFNYSPRGASYERP------------------------LRAGDDDYGYPARPVRPTEDDYRYSSEGASRRLEKGGYGYAEEDPYDRYHTYDSREDDKRRFDREGYRKEHDRRGRYGEGSEYEDSSRYPVKYQSEYSVGSGNYGGYPDAGVRYGGYLDSGD-----YGYSGKPHHTPLKN------KSLPLNILTSILSQRTGRS-VKPGNIYQNLYDLFGEDASPTVKVFVRILLNKLED-----------YEGEDGGRSHGLLGK---IG-GLASSLLKTKIDND-------------------PSGGYPEDRQGEELRRHRRRQRRNYDAGILISACEPHESSAD------A-NPTNDPRDAY----GALSNAIQTVI----GESR--G-YLTNRQVVMAARRLLN----------EQG---------------------------------------------YKQHPCLYCSDRNA--DAYFLQPMPM----------------
>Sphfalx0002s0378.1_Sphagnum_fallax
----------------------------------------------------------------------------------------------------------------------------------------------------------------------------------------------------------------------------------------------------------------------------------------------------------------------------------------------------------------------------------------------------------------------------------------------------------------------------------------------------------------------------------------------------------------------------------------------MVKRALLVGCNYPG-TQ-CELKGCVNDVDRMRVLLVQHFGFRNDEILQLV----------------DN----DPSSRQPTGANIRQCLVKLIQGVRP--GDAIVFHFSGHG-------TQIPAES-GIPDD-TGYEECIVPSDMN---LLSDDDF-REIVNEI--PPGVSFTFIADSCHSGGLIDHEKQQIGNTPHAAGPSLLSGGRPEGRPTRPEGGPTRPDARPTRPEARPTRPEAGMGGGDGGLGGMVAQGVEAYTGGQQGGRNGGLMGV----VAEGLESEFGQRSLPVDQSNKGFVPPELEQAPGRGGFTERGFAGNEKGARAYPETSAYPSEGAYHRPEGTRRDYMQTSYGRHGSPEGAYGKPELGRHPEIFDYPSEGAYYRPEGIRRDYMESSYGVHGPPQGAYGEPELGRHSEAVYGMPDGGRQRHPEDARYGYPGETYGGPEDGRYGHPEGAYGRPQEQRPISGPYDRPEEGIYSYPGGSHG------RL-EEGAMYN--------------------------------RYEERPPEERKHHRSPEQTYGNHYGDE------EGRGYTREEYERLEFDERRE-----------------------QERREGYHGGDTAYDSHPPYPPRPRPGGVPESDSSYSQ-----TGHIGRHHAP-VVN------KSLDIGTLTQILSQRTQHE-VKVGNIRTTLYNMFGEDASPMVKVFVNVVLEQLKERAGGGDSGATGGGGGGGGGHGGLVGK---IG-SLAAQFLKIKLHDQGSDHVQPAVG-----AGGHGGGHAAPIQAAFAGYKPPRYGR-RGDVGILISACESDEASAD------A-SPTSNPKHAY----GALSNAIQTIV----GETP--G-PLTNRQLVFDARRLLA----------QQG---------------------------------------------YKQHPCLFSSDQNA--DAPFICR-------------------
>Sphfalx0027s0063.1_Sphagnum_fallax
----------------------------------------------------------------------------------------------------------------------------------------------------------------------------------------------------------------------------------------------------------------------------------------------------------------------------------------------------------------------------------------------------------------------------------------------------------------------------------------------------------------------------------------------------------------------------------------------MAKRALLVGCNYPG-TK-CELHGCANDVRRMRTTLVERFGFDESDILVML----------------DT----DPSTPQPTGANIRSSLNKLINSVQP--GDALVFHYSGHG-------TQVPPEK-GAPGE-TDTEEAIVPTDMN---LLTDDDF-RGLVNQI--PDGVTFTFLSDSCHSGGLIDSEKEQIGG--------------------------GTGAGGAGAPVTFPAGGEDGADAGGGLIGLISQGLQAFAGQSGGQTQTRDFIFPSGGRRQEEEGGSYGGEQGNRESQRR-------------------------------------------------------------------------------------------------------------------------------------------------------------------------------------------SHQQEGYGEEGYKLEGRRHHGN----------------------------------------------------DEYEGEGRGGYVNEGYGGRRHQEEFYEGHRGYDEEGRGGRGRGRGREYYEVEGGGGYGDGQQGYGREEYENVNHGRRYQRGEEDYGGYGRTEPV-----SGYSQSQGGYAPPPPPHMVSKNIPIDLLTQILSERTGQN-VQVGNIRTTIFDMFGEQASPSVKMFVNLALSQLQQ---------------QGGDQGGWLGT---VS-SLASQFLQTKLDSQSSEDAANYTA------------------PAEQAGLPGPKNRVDSDVSVLISGCQSDQTSAD------A-SPTHNPANSY----GAFSNAVQTVL----SRNP--S-PMTNRELVLAVQDVLQ----------QEG---------------------------------------------FKQRPCLYCSDGKV--DSAFICV-------------------
>Sphfalx0049s0120.1_Sphagnum_fallax
----------------------------------------------------------------------------------------------------------------------------------------------------------------------------------------------------------------------------------------------------------------------------------------------------------------------------------------------------------------------------------------------------------------------------------------------------------------------------------------------------------------------------------------------------------------------------------------------MAKRALLVGCNYPG-TK-CELHGCANDVKRMRTTLVERFGFDESDILVML----------------DT----DPSTPQPTGANIRSSLKKLINSVES--GDVLVFHYSGHG-------TQVPPES-GAPGE-SDTEEAIVPTDMN---LLTDDDV-RELVNQI--PAGVTFTFLSDSCHSGGMIDNEKEQIGG----------------------GGGTTVAGGGGSAAAAPGGVSGGGGGGGVGGALMGLISQGLQKYTGGDRGVQSQTRDFHFPSSGERIQQEEEGA----------------------------------------------------------------------------------------------------------------------------------------------------------------------------------------------------LYGERGHRQPPRSYQQEEGYGEEERYEGSEGRRKHQVNDVYEGEGRGGYVAEGYGGRRHVEEQFYEGQRGHGGEEGYGGRRARGHQDNEDYDGGQRVYGGEEEEGYGGRRGRRGGGGSEYYEAEGDGGRGYGAREEGYGGEEHQNFNHGRRNERSEEEGGYGGYGRTEAVSDHHHQSQQGGYGVVAQPPRQISKNIPVDLLTQILSQRTGQN-VQVGNIRTTIFDMFGDQASPSVKMFVNLALHQLQQ---------------QGGGQGGWLGT---VS-SLASQFLQTKLDDQSPEDATNYVA------------------AAEQAGIPGRKTHVASDVSILVSGCQADETSAD------A-NPTHSPANSY----GAFSNAIQTVL----AQNP--S-PMRNRELVLAVRKVLA----------QQG---------------------------------------------FKQHPCLYCSDDKV--DAPFICE-------------------
>Sphfalx0045s0088.1_Sphagnum_fallax
---------------------------------------------------------------------------------------------------------------------------------------------------------------------------------------------------------------------------------------------------------------------------------------------------------------------------------------------------------------------------------------------------------------------------------------------------------------------------------------------------------------------------------------------------------------------------------------------MVRKRALLAGCNYPG-TK-CELHGCANDVIRMKTTLLERFGFDEADILVLL----------------DS----DPKLPQPTGANIRQSLAKLVEDVQP--DDVLVFHYSGHG-------TQVPPES-GAPDD-TGMEEAIVPTDMN---ILTDGDF-RDLVNKI--PSGVTFTFISDSCHSGGLIDSEKEQIGG------------------------------GVIQYVTTPSTGPAASSSNPQAPVSN--PELQHNNSTGQGNNAEGGLMGLISRGLQ--------------------------------------------------------------------------------------------------------------------------------------------------------------------------------------------------------------AFHIPGDDEAPPETQPQTQTIE-----------------------------------------------------------------FESQYAADVAASQEDAPQSRN-------------------------------------------------------------------------------------KNLDINTLTEILSQRTGQD-VKVGNIRTTIFDVFGDQASSSVKTFVNAIFSHLQG-----------GGGGGEDQGAGWMAM---VS-SVAGQFLKTKLDTD-PNATSYMAP-------ALQGVNPFSAHAAYSGLKPPAAQRVRADCGILLSGCQSSETSAD------A-TVGGDKSKSY----GAFSNAIQTVL----SQTN--S-PITNRDLVLEARKLLA----------TSG---------------------------------------------FKQHPCLFSADTNA--DAYFICPV------------------
>Pp3c1_20350V3.3_Physcomitrella_patens
----------------------------------------------------------------------------------------------------------------------------------------------------------------------------------------------------------------------------------------------------------------------------------------------------------------------------------------------------------------------------------------------------------------------------------------------------------------------------------------------------------------------------------------------------------------------------------------------MSKRALLVGCNYPG-TK-VQLHGCANDVRRMKALLIDRFGFDERDILVML----------------DT----DPALPQPTGANIRKCLDKLIENTQP--GDCLVFHYSGHG-------TQVPAES-GQEDD-TGAEEAIVPTDMN---LLTDDDF-RELVNKI--PVGVTFTFLSDSCHSGGLIDSTKEQIGH------------------------------TVVNYASLPSNAGDNDGGGLIGLIGHGIDAFTSKKDVEEGEEKR-GFRGF--------------------------------------------------------------------------------------------------------------------------------------------------------------------------------------------------------------------LSKAKAKYDSH-KGKRKEEERP-------------------------------------------------------------------DTQNFDFESQYMEETGHQVKN-----------------------------------------------------------------------------------KNLDINSLTEILSQRTGHE-VQVGNIRTTLFDMFGDDASPKVKTFVSVILNQLQS----------------GAGEGGFMGM---VS-GMAGQFLKSKLESDSPDHISSLMA-------AAGSAHPSNPRSAYAGVRPSASHRVREDAGILVSGCQHNETSAD------A-TPGGDHSQSY----GAFSNALIGVL----AKHD--G-PITNRDLVLQIRESLA----------KSG---------------------------------------------FKQHPCLFCTDQNA--DAHFICVD------------------
>Pp3c2_20840V3.1_Physcomitrella_patens
----------------------------------------------------------------------------------------------------------------------------------------------------------------------------------------------------------------------------------------------------------------------------------------------------------------------------------------------------------------------------------------------------------------------------------------------------------------------------------------------------------------------------------------------------------------------------------------------MSKRALLVGCNYPG-TK-CELHGCANDVRRMKELLMNRFGFDEIDILVML----------------DT----DPSLPQPTGANIRKSLAQLIQSTEA--GDCLVFHYSGHG-------TQVPAES-GEQDD-TGADEAIVPTDMN---LLTDDDF-RELVNQI--PVGVTFTFLSDSCHSGGLIDSAKEQIGN--------------------------------TVVNYASLPSEEENEGGLFGLIGQGISAFSGKRDVEEGEEEEGGFRGL--------------------------------------------------------------------------------------------------------------------------------------------------------------------------------------------------------------------LSNMRSR----FGSGNRDNDEE-----------------------------------------------------------------RPDLQNFDFESQYLEETSQQVKN-----------------------------------------------------------------------------------RNLDINTLSEMLSEQAGHP-VEVGNIRTTLFDMFGDDASPKVKVFVNILLSRIQS----------------GGEEGGFMGM---LS-SAAGHYLKSKLDSESPDEAANYMA-------AAGSVHPSTARAAYGGVRPSASHRAREDAGILLSGCQHNETSAD------A-TPAGDHSQSY----GAFSNALIGVL----AETE--G-PISNRELVLKIRESLA----------SSG---------------------------------------------FKQHPCLYCTDENA--DAHFICVTD-----------------
>Mapoly0143s0002.1_Marchantia_polymorpha
----------------------------------------------------------------------------------------------------------------------------------------------------------------------------------------------------------------------------------------------------------------------------------------------------------------------------------------------------------------------------------------------------------------------------------------------------------------------------------------------------------------------------------------------------------------------------------------------MKKKALLIGCNYPG-TK-AELHGCVNDVSRMYKCLTDQFGFAEEDITVMI----------------DT----DNRSVQPTGVNIKKVLRRLIDESEP--GDVLVMHYSGHG-------TQVPAES-GDEED-DGYDEAIVPCDLN---LLTDDDF-RVLFKDI--KDGVNFTFISDSCHSGGLIDHEKEQIGG-----------------------------TANRDFPTGMGIPRGGERGFDFGG-----------------------------------------------------------------------------------------------------------------------------------------------------------------------------------------------------------------------------------------------VFGRRGESDSGHHHGHHRHHHR-----------------------------------------------------------------DEEEEEESERSEPVDFVN----------------------------------------------------------------------------------------KSLSIETLAEMLSQKTGHE-VKPGGIRTSLFELFGDNASPTVKVFVNFIAEKLSG---KKQGEGASEGGGGGGSGHGIWGA---IG-GLAVDFLKTKLDGDDSKPAHHVPS-------------SGVNLSGHAGKKPDATERVADETGVLVSGCMSNETSAD------A-NPTGNKAEAY----GALSNGIQTIL----AKRG--G-PITNGELVTEVRKLLK----------KQG---------------------------------------------FTQHPCLYCSDANV--NQPFICK-------------------
>Mapoly0035s0080.1_Marchantia_polymorpha
----------------------------------------------------------------------------------------------------------------------------------------------------------------------------------------------------------------------------------------------------------------------------------------------------------------------------------------------------------------------------------------------------------------------------------------------------------------------------------------------------------------------------------------------------------------------------------------------MTKRALLVGCNYPG-TT-AALSGCVNDVTRMYNLLLEKYGFEEENIKLMT----------------DT----EDDNDMPTGANIKTWLKKFIAESEE--GDVLYLHFSGHG-------TQVPAES-GDHED-DGLDEAICPTDLN---ILTDDDF-RVLFKPL--APGVAFTFVSDSCHSGGLLDSEEVQIGV---------------------------ADDGEVGDETEHHEEEGESTGRELPESAS---------------------------------------------------------------------------------------------------------------------------------------------------------------------------------------------------------------------------------------------------------------------------------------------------------------------------------------------------------------------------------------------------------------------------------------------KNMSVEMLQELLAERTGHE-VSAGTIRTTLYDMFGDDCSPTVKVFVNHIAQRLED-------------GVSEEEIIELYGE---TG-HLAVAFLKHKMEDEEVDNEEYFRS--------SHELEGPVNRSGHANAKPDPEDRLAPSTGVLISGCQSNQTSAD------A-NPTGDPADAY----GALTHAIQTVV----EEYG--G-NITNGELVNNVRKLLV----------KTG---------------------------------------------YTQRPCLYCSEEAV--EMPFICEPVC----------------
>Mapoly0013s0025.1_Marchantia_polymorpha
----------------------------------------------------------------------------------------------------------------------------------------------------------------------------------------------------------------------------------------------------------------------------------------------------------------------------------------------------------------------------------------------------------------------------------------------------------------------------------------------------------------------------------------------------------------------------------------------MVKRAVLVGCNYPG-SR-CPLRGCVNDVTNMNKLLIDVYGFEKKNIMFMV----------------DT----DEKSVKPTGKNIVHYLGKAIQVSKS--GDVLYFHFSGHG-------GQIPAES-GDQED-DGEDECIYPADLN---PMTDDTF-RLLLADL--NPGVNFTFVSDSCHSGGLLDSQDLQVGM-----------------------GELGQVGKETEATSGEASMREEQKAD----------------------------------------------------------------------------------------------------------------------------------------------------------------------------------------------------------------------------------------------------------------------------------------------------------------------------------------------------------------------------------------------------------------------------------------------------RRLPTEILIQELADASGRE-VKLGTIRSTLYQLFREDTSPTVKVFVKNMAGRLED----------------GPPPEDWESSYNEVG-VAALTHLKEIWDDETIDNDEYFRS---------ARAVDGPLNFNGHANAKPDGQRLPPSTGTLVSGCQSNQTSAD------V-PGWG---GAY----GALSNAILKLV----KHHS--G-KITNKQLVNGCREIMV----------ETQ---------------------------------------------LDQRPCLYCTKEKV--NANFICDLK-----------------
>6918_Chlorokybus_atmophyticus
----------------------------------------------------------------------------------------------------------------------------------------------------------------------------------------------------------------------------------------------------------------------------------------------------------------------------------------------------------------------------------------------------------------------------------------------------------------------------------------------------------------------------------------------------------------------------------------------MAKRALLVGCNYPG-SE-AALNGCVNDVFQMKQLLVTRYGFDERDITVMI----------------DT----DPSYTSPTGKNVKDGLAQLVNGAKD--GDVIFFHFSGHG-------TQVPAD--GDDYEIDGKDEAIVPTDMN---VIVDDDL-RTIFMPL--SPGVHLTIVTDCCHSGGMLDHAEIVISG--------------------------DKGGAKASSGTDMMSVLLGSLGGRDYMPKN---------------------------------------------------------------------------------------------------------------------------------------------------------------------------------------------------------------------------------------------------------------------------------------------------------------------------------------------------------------------------------------------------------------------------------------------RSLDVASLANILTARTGQQ-VAPNNVRSTLTSVFGSDASRMAIKYADQYLSRLGN-------------------PQAVKAA---RG---LLSMLTKCMAAPATQGSSAPPP-----------------VMPVPGQKPPPSQQLHKDVGVLITGCQSSETSAD------A-CPSGDKTQAY----GALTNGISTVL----ARHN--G-PITFKQLVTEVRNHMK----------EKG---------------------------------------------FTQNPCLECSAANA--DKVFIC--------------------
>CrMCAII_Cre03.g184700.t1.2_Chlamydomonas_reinhardtii
---------------------------------------------------------------------------------------------------------------------------------------------------------------------------------------------------------------------------------------------------------------------------------------------------------------------------------------------------------------------------------------------------------------------------------------------------------------------------------------------------------------------------------------------------------------------------------------------MPGKKAVLIGCNYPG-TN-AALRGCINDVWGMKEILITYYGFTDADLTILI----------------DT----DKSYLQPTGKNIKAKITEMVSAAQD--GDVLFLHFSGHG-------TQIPSAD-GDEKD--GKDEAICPTDMN---LICDDDL-RVLLKPLETKPGVKFTFIADCCHSGTLLDHESVQISG---------------------------PKSGAPPPPAIDMGALAG-------------------------------------------------------------------------------------------------------------------------------------------------------------------------------------------------------------------------------------------------------FLGALG------QPDGRDLKN----------------------------------------------------------------------------------------------------------------------------------------------------------------------------RALPFSELCGMLSQLLGGVPVDARTVRSSMGTIFGADSSAKIQQFIGMYQALTAG-----------TKGAAAGGAGGILQM---LCACLAPPADQNGPSGTPANAQSGPGAHYAAPAAAGNLAEPDLKVNYTPGAKPPANEQLGADVGILITGCQSNETSAD------A-CPSGNPDKAH----GALSNAIQTVIKQQQQQSP--GQPITYRNLVIAVREMLT----------KTG---------------------------------------------FAQNPCLECSNKNA--DTPFIVC-------------------
>Vocar.0015s0233.1__Volvox_carteri
---------------------------------------------------------------------------------------------------------------------------------------------------------------------------------------------------------------------------------------------------------------------------------------------------------------------------------------------------------------------------------------------------------------------------------------------------------------------------------------------------------------------------------------------------------------------------------------------MPSKRAVLIGCNYPG-TN-AALRGCINDVWGMKAILEEFFGFGPSDITILI----------------DT----DPQYLKPTGKNMKAKISEMVAAAQD--GDVCVLHFSGHG-------TQIPSYG-GDEKD--GKDEAICPTDMN---VICDDDL-RALLKPLEAKPGVKFTFIADCCHSGTLLDHETVQISG---------------------------PKDGAPRPPQID-----------------------------------MGVLSS--------------------------------------------------------------------------------------------------------------------------------------------------------------------------------------------------------------------LFGTLG------QPDGRDF----------------------------------------------------------------------------------------------------------------------------------------------------------------------KN------RALPFNDLCGMLSELLGGAPVDARNVRSNLGTLFAGDASAKVQQFMQVFQMFTAG-----Q---KEGGGAGGVPAMGLLQL---LC-ACLAPSADQGSGGPTGQPANANSGPGATYAVGNLNEPDLKINLPTPGTKPPGDQQLSSDVGILITGCQSHETSAD------A-CPSGNPDKAH----GALSNAIQTVVRTHHQQNP--GQPLTYRNLVISVRELLA----------KTG---------------------------------------------FAQNPCLECSDTNA--DTPFIMH-------------------
>Gonpec1_649_Gonium_pectorale
----------------------------------------------------------------------------------------------------------------------------------------------------------------------------------------------------------------------------------------------------------------------------------------------------------------------------------------------------------------------------------------------------------------------------------------------------------------------------------------------------------------------------------------------------------------------------------------------MPSKAVLIGCNYPG-TN-AALRGCINDVWGMKAILEEFYGFRPEDITIMI----------------DT----DKQYVQPTGKNIKAAISSMVAAAQP--GDSIVLHFSGHG-------TQIPSHD-GDEKD--GKDEAICPTDMN---VICDDDL-RVLLRPLEAKPGVKFTFIADCCHSGSLLDHGSVQISG---------------------------PKSGAPPPPQVEGGFLEG-------------------------------------------------------------------------------------------------------------------------------------------------------------------------------------------------------------------------------------------------------ILGALG------QPGGRDLSN----------------------------------------------------------------------------------------------------------------------------------------------------------------------------RALPFNDLCGMLSGMLGGQPVNSGNVRSNLGSLFGADASAKVQQFMQLYNMLTNG-----------AQTLKTGGGGGLMQM---LC-SCLSPPAADQPTGQAANATSGPG------AAYALAEPNLDIKIPSAGVKPPGDQQLAKDVGILITGCQSHETSAD------A-CPSGNPDKAH----GALSNAMQTVIRAHHQQHP--GQPLTYRNLVIGVRELLA----------KAG---------------------------------------------FTQNPCLECSEAHA--DGAFII--------------------
>ScMCAI_Saccharomyces_cerevisiae
--------------------------------------------------------------------------------------------------------------------------MYPGSGRYTYNNAGGNNGYQRPMAPPPNQQYGQQ--------------------------------------------------------------------------------------------------------------------------------YGQQYEQQYGQQ------YGQQND----------------------------QQFSQ---------------------------QYAPPPGPPPMAYNRPVYPP---------------------------------------------------------------------------------------------------------------PQFQQEQAKAQLSNGYNNPNVNASNMYGPPQNMSLPP------------PQ---TQTIQGTDQPYQY----SQCTGRRKALIIGINYIG-SK-NQLRGCINDAHNIFNFLTNGYGYSSDDIVILT----------------DD--Q-NDLVRVPTRANMIRAMQWLVKDAQP--NDSLFLHYSGHG-------GQTEDLD-GDEED--GMDDVIYPVDFETQGPIIDDEMHDIMVKPL--QQGVRLTALFDSCHSGTVLD---------------------------------------------------------------------------------------------------------------------------------------------------------------------------------------------------------------------------------------------------------------------------------------------------------------------------------------------------------------------------------------------------------------------------------------------------------------------------------------------------------------LPYTYSTKGIIKE------------PNIWKDVGQDGLQAAISYATGNRAALIGS------------------LGSIFKT---VKGGMGNNVDRERVRQI----------------------------------------KFSAADVVMLSGSKDNQTSAD------A-VEDGQNT-------GAMSHAFIKVM----TLQP----QQSYLSLLQNMRKEL-----------AGK---------------------------------------------YSQKPQLSSSHPIDV-NLQFIM--------------------
>Vocar.0006s0350.1_Volvox_carteri
---------------------------------------------------------------------------------------------------------------------------MYNYNYGAPPPYGAPPAYTPPAYGAPPSPYGLP--------------------------------------------------------------------------------------------------------------------------------YGAPPAPYGAPAAP----YGAPAPPYGAPHPTPYGATP--YGS-QMPAYGTPTTPYGAAPAPYGA--P-PALPVAAQSSSP---ASAPANAPPPGGSQ--QHPE----------------------------------------PPRVSAVGPQDQQQQQAASQAP-----GQGGSSSQQRPSSAYPTVGATSNPGPATGPTPSADALTRPATAAPQTPSAPP---AYGALP----FNPQSPTAPYTYGQPAARP-------PAPAPAPYMLPTTYAPP--A----GHGTRRRRAVLIGCSYPG-TS-SALNGCLNDVQCIQFCLQKRFGFSAEQIVVLR----------------DD--PGRHPDFTSTKANIYRAVQWLMMDQRY--GDSLFFHFSGHG-------SQQYDRN-GDEED--GYDETICPSDFKRAGQIVDDELNRLMVRPL--MPGVTLHAVVDACHSGTALD---------------------------------------------------------------------------------------------------------------------------------------------------------------------------------------------------------------------------------------------------------------------------------------------------------------------------------------------------------------------------------------------------------------------------------------------------------------------------------------------------------------LPFRAK----------------------VDGAGR-------WYWKGR-------------------------ARYDKAT---AG-G----------------------------------------------------------TAFQFGACKDSQVAQD------T-KLLSG-NAYT----GAATFCFIQAI----EKYG--I-NQTYGQILSHMMSTLRA---------STGSPGLNL---------GTTGSLIAGMLLGPAA--SAI------FSSGGQTPVLSCDKQVDLYATKLSL--------------------
>Gonpec1_15830_Gonium_pectorale
-----------------------------------------------------------------------------------------------------------------------------MYGYGAPPPYGAP----PPAYGAPQ-----P--------------------------------------------------------------------------------------------------------------------------------YGAPAPGYGAPPPA----YGAPPPAYGGP-PAAYGAPPPAYGA-PAPGYGTPPPAYG-APSPYGAPHP-PAYGAPAPGSGPQHTAGAAAPSAPPGSSQAGHTPP----------------------------------------PQPTPAAGSGASYPSLTAPQPPQVLPSGDSASSNQGRPQSAYPSIGGTGATSFGA-PAHAASQHSRPATAMPPAAASPAPSYSYGTAPPPPHPAPQQPVAPYTYGQQPAAP-------PAPA---YMPPTTYAPA--P----GHGSRRRRAVLVGCSYAG-SS-AALNGCLNDVQCIKFCLEKRFGFTESQFVVLR----------------DD--S-RHPDFTSTKANIYRAIQWLMTDQQP--GDSLFFHFSGHG-------SQQYDRN-GDEED--GYDETICPTDFRVAGQIVDDELNRLMVRPL--LPGVTLHAVVDACHSGTALD---------------------------------------------------------------------------------------------------------------------------------------------------------------------------------------------------------------------------------------------------------------------------------------------------------------------------------------------------------------------------------------------------------------------------------------------------------------------------------------------------------------LAFRAK----------------------VDAAGR-------WYWKGR-------------------------PRYDKVT---MG-G----------------------------------------------------------TAFQFGACKDSQTAQD------T-AALSG-KAYT----GAATFCFIEAI----EKYG--T-QQTYGQILSHMMTTLR----------AHTGSAGLNLGPAGNMLAGFLLGAAAGLVVG-----------------GGQTPVLSCDKQID----------------------------
>CrMCAI_Cre12.g517451.t1.1_Chlamydomonas_reinhardtii
-----------------------------------------------------------------------------------------------------------------------------MYGY-PPPAYGAP----PAGYGAPAAPS--P--------------------------------------------------------------------------------------------------------------------------------YGA-APPYGAPPAPAYGAYGAPQPAYGAPPAPAYGG----YGAPPAPAYGA-QPAYG---TPYGAPQATSAYGAPPPAATP---APAPAASASSSAYPSLAAPP----------------------------------------PPETVTASNSA----------------GAPSSAPASRPTSAYPTVGASATPAFGT-----------PNAPAPAPAFASP---YGGGYPPPPAPAGQAQPSAYTYGQPSANPQQRPATAPAPA---YMPPTTYAPA--P----TNGGRRRRALLVGCGYPG-TR-EALNGCLNDVNCIKFCLMNRFGFTEQQILILR----------------DD--T-RQPDFISTKANIFRGIQWLMTDQQP--GDSLFFHFSGHG-------SQQYDRN-GDEED--GYDETICPTDFRRAGQIVDDELNRMMVQPL--MPNVTLHAVIDACHSGTALD---------------------------------------------------------------------------------------------------------------------------------------------------------------------------------------------------------------------------------------------------------------------------------------------------------------------------------------------------------------------------------------------------------------------------------------------------------------------------------------------------------------LPYRAK----------------------VDHSGR-------WYWKGR-------------------------ARYDKCT---RG-G----------------------------------------------------------TAFQFGACKDSQVAAD------T-NKLSG-KAYT----GAATFSFIEAI----EKYG--V-QQTYGVLLGHMMQTLRAM--------NGG------------MVSSGATGILASLLLGSSIS-------------SGQEPVLSCDKQVDLYASRLNI--------------------
>7636_Chromochloris_zofingiensis
-----------------------------------------------------------------------------------------------------------------------------MSGH---QPYAPPVVYNQGAYGQPA-----P--------------------------------------------------------------------------------------------------------------------------------YGPPSQQL----------YGQPPP----------------YGQ---------QPQYG---------------------------APAPPGWTAPAGNHGWNPPP----------------------------------------APP-------------------------------------------------------------------------------------------------------------------NAPQ---YMPPTSYSPN--P---QGPATGRKKALLVGCCYPG-SS-AALNGCINDVQCIQYCLKKNFGFQDSNIVALR----------------DD--Q-QHPDFVSTRANIMRAIQWLMSDQRP--GDSLFFHFSGHG-------SQKTDYN-GDEDD--GMDETILPTDYKLAGQIVDDELNAMLVRPL--MPGATLHVVIDACHSGTAMD---------------------------------------------------------------------------------------------------------------------------------------------------------------------------------------------------------------------------------------------------------------------------------------------------------------------------------------------------------------------------------------------------------------------------------------------------------------------------------------------------------------LAYKTS----------------------LNQQGQ-------FFWKGK-------------------------QYNQKGT---SG-G----------------------------------------------------------TVFQFGACKDSQVAQD------T-NRMSG-SAYT----GAATYSFIEAI----ERYG--T-SQTYATVLQHMMEALR----------KQGGGGAPSLSSLGGLGGGLGGLVANFLLGPVAM--------------GGQTPVMCCDKPVDLYSTRLAI--------------------
>5409_Monoraphidium_neglectum
---------------------------------------------------------------------------------------------------------------------------MGLFSKLAEKAEKMAAQALGGGGGAGQ----------------------------------------------------------------------------------------------------------------------------------------QPQQQYGQQQ------YGQQP-----------------YGQ---------QQQYG---------------------------QQHQGGYAPPQVYQQQQAPQ----------------------------------------QQYHP-----------------------------------------------------------------------------GFGQAPPQPSA---------------------------PQ---YQAPTAYSPN--PPQQQAPVQGRKKAVLVGISYVG-TR-AHLRGTLNDVECIKYCLINRFGFPESQIVVLR----------------DD--V-QHPDFYPTKANIFRAIQWLMTDLQF--GDSLFFHFSGHG-------SQLRDPT-GMEAD--GYDETILPVDHATAGQIRDTELHRAMAAPL--PHGVVLHAIFDSCHSGTIMD---------------------------------------------------------------------------------------------------------------------------------------------------------------------------------------------------------------------------------------------------------------------------------------------------------------------------------------------------------------------------------------------------------------------------------------------------------------------------------------------------------------LPYETK----------------------YDASGA-------MSWQ---------------------------ASRNYGT---AG-G----------------------------------------------------------TVFQLGACSDDQTAAD------T-AALSR-EAYT----GAATYSFIDSI----EKYG--V-NQSYANLLLHMTESLRALGKTSQTKPSGGSAALSMMAPMLGGLAGGAMGMMAGALLGNMV--DRG-------RLSHQLPTLACDKPVDIHQIQLMI--------------------
>9374_Raphidocelis_subcapitata_NIES35
---------------------------------------------------------------------------------------------------------------------------MGLMDKLAKKAEQLATKL------AAE----------------------------------------------------------------------------------------------------------------------------------------MDKTQAQQQQ------GG------------------------------------G---------------------------GAGGSGYAAPTVYQQQHGAY----------------------------------------TP--P-----------------------------------------------------------------------------GYQQSAPQQQQVIQ----------------------EQQQ---YLAPTTYSPN--P---QGPQAGRKKAVLVGISYVG-TR-SHLRGTINDVMCMRHCLMTRFGFPEASIVMLR----------------DD--V-QHPDFYPTRANIFRACQWLTTDMQF--GDSLFFHYSGHG-------GQLRDPT-GMEDD--GMDETILPADHKTAGQIRDTELHRALAAPL--PQGVVLHALFDSCHSGSILD---------------------------------------------------------------------------------------------------------------------------------------------------------------------------------------------------------------------------------------------------------------------------------------------------------------------------------------------------------------------------------------------------------------------------------------------------------------------------------------------------------------LPYETR----------------------YDQSGA-------AYWK---------------------------ASRMFGT---SG-G----------------------------------------------------------TAFQLGACDDQQTAAD------T-AAMSR-SAYT----GAATYSFIDSI----ERYG--V-EQTYANLLIHMTQSLRALGKSSISNPNGGSAALTMAAPMLGAMAMGPMGALAGALLGSAM--DTK-------RMSHQLPVLACDKPVDIHQIQLMI--------------------
>6195_Auxenochlorella_protothecoides_0710
MDEENHPLLVHAGEDELWDAVEEGVPGADRTFTVKRLLEEHPTEVLRTLQKRSVRRVAEFLVEDHLVLGRLGDDSILTMGSDSPTLDNPEEAWLRFLGASASKKKQKKGQHGWSSTIPVLAYSIRVENAAAPDQDGLLQPLLKRWQGAGCGMDVFALPAAVIDWKWTSYCHNLLLVELAFFMLWLCSFAVFTVLFQDEDTSLSLRELVQTARGRGTVAADVLALVGMAPFLAIEGATLAHYGPRGWASLWNLLDLTTYGLQAYITFLHLGRVTLKAGWLSVAAALQCILLLFRLQY------FSRVFK----------------------------STRFSFVDDLKEVMHDVKYYLVFLLLVVAGWGLALHILFREDQEEHKEFSTYPLTLLTMVTWLDGDVELDGLHKSHNPVTASLLGVGFVFVMGVVLMNLLIGILTASLERVTDNEGLRMLLSKAQVIDEIDSTLPRFVENKYPHLYPKYLHVLRVDPGRLDHVEVASEYIDESGGNSASARSREDLITEAARISQLAQEVCRSPAPYGGPPIPR----VGGPGQVPAPMP----PAGGPGKKAFIVGINYRG-QR-AELRGCINDAQCMEYMLRTRFGFSQENILLMT----------------ED--I-RDPSRLPTRYNIFCGIQWLTSGMKP--GDSLVFHYSGHG-------SQQPDYS-GEEPD--GKNETLCPLDFQQAGEIVDNDLNRYLINPI--PQGVKLHAIVDACHSGSVMD---------------------------------------------------------------------------------------------------------------------------------------------------------------------------------------------------------------------------------------------------------------------------------------------------------------------------------------------------------------------------------------------------------------------------------------------------------------------------------------------------------------LPFSAMS---------------------YNGVPQ---WRSEYQWQ---------------------------PRAHKGT---AG-G----------------------------------------------------------FAVQIGASTDSQTAAD------T-TQLS----------GAATYAFIQAI----EQRG--T-TMTYGELLVAMDWTLHHALGGS----SGGGGGGLGGSLLGGMGGGGLTSMLGGMLLGNTA------------NYQRQQPQLSSVYTFDL-GFKFSL--------------------
>4360_Picochlorum_sp.
---------------------MSGSQDAASVFA------------------------------------------------------------------------------GWSQG-QLLEY---LRENGEPAPAGVPNDLLR---------------------------------------------------------------------------------------------------------------------------------------------MRCAEVAARLE---------------------------------------------------------------------------------RDFERHRN----------------------------------------------------------------------------------------------------------------------------------SARSSANAMVNQGVAVQ----------------------------HVPMPMP----PAGGAKKKAFICGINYLG-TS-SQLSGCINDARCMHYLLRHRFEFKDEHILFMA----------------DD--H-PDPSRRPSRVNMMQGLSWLMTGVNP--GDSLIFHYSGHG-------GQERDYR-GEERD--GMNETLLPLDHKYAGQIPDWQVNQMIVQPL--PQGVKLHAIIDSCHSGSMLD---------------------------------------------------------------------------------------------------------------------------------------------------------------------------------------------------------------------------------------------------------------------------------------------------------------------------------------------------------------------------------------------------------------------------------------------------------------------------------------------------------------LPYIAPC---------------------HNGL---------LQWQAEYNNSM--------------------VAATKGT---AG-G----------------------------------------------------------FAVQFSASADHEYAAD------T-ASLSG-GVPT----GAATFAFIQAL----EKRG--L-KISYGDLVLEMYHTLM----------TAG-----LGQNGMPMGGGGMDGIFGMLLGGASRL-------------RGQTPSISANYAFDF-SAPFIV--------------------
>9117_Chlorokybus_atmophyticus
---------------------------------------------------------------------------------------------------------------------------------------------------MPP------------------------------------------------------------------------------------------------------------------------------------------------------------------------------------------AAAYA---------------------------PPVPAPYAPPA------PAP----------------------------------------SPYG------------------------------------------------------------------------------------------------------------------MAPG---YAPPA--APY--A------GTVRRKALLVGINYRG-TQ-QALQGCINDTKCMRYLLITKFGFREQDILMMN----------------DD--E-PNPLQLPTKFNILQGMRWLTESCMA--GDSLFFQFSGHG-------SQVADHT-GDEAD--GYNETLVPLDFRMAGMIVDDTVNDFLVKPL--VLNARLHCVVDACHSGTALD---------------------------------------------------------------------------------------------------------------------------------------------------------------------------------------------------------------------------------------------------------------------------------------------------------------------------------------------------------------------------------------------------------------------------------------------------------------------------------------------------------------LPYVSLG---------------------RDKYGR-------NAWEDHST-----------------------PGIHKGT---RG-G----------------------------------------------------------EAYCFSGCRDDQTSAD------T-SVLSGTNVAT----GAMSYCFIEAI----ERGQ--G--QSYLLLLDAMQSAL-----------QNGRQR------------------------------------------FTQIPQLSSTTPFDL-NRRFYL--------------------
>LOC_Os03g27190.1_Oryza_sativa
-------------------------------------------------------------------------------------------------------------------------------------------------------------------------------------------------------------------------------------------------------------------------------------------------------------------------------------------------------------------------------------------------------------------------------------------------------------------------------------------------------------------------------------------------------------------------------------M----AVVSGGKRALLVGVSYKGDTS-RELTGAAEDVKNMNSLLK-KFLFPEESIHMLT----------------EELGA-KDPLKAPTRENIMKEMRWLVEGCRA--GDSLVFHFSGHG-------RQRKDDN-GDEVD--GRDEELCPVDYKVSGNILDDDINDAIVKPL--TQGVKLHAIIDTCHSGTMLD---------------------------------------------------------------------------------------------------------------------------------------------------------------------------------------------------------------------------------------------------------------------------------------------------------------------------------------------------------------------------------------------------------------------------------------------------------------------------------------------------------------LPYLCR----------------------FNRMGL----CSRYKWVGQTRWRLS-------------------PKKEWAM---VPVG---------------------------------------------------------GHAISISGCKDYQNSLE------PDNTAGG---------GVMTWSFLEAV----GSRR----TMTYGELLDSMRAKVH----------HRLQQSSSGKCLVTGCLGSLAAKCLPCCFL------------------SVQEPQLCSSKEFNVYEEQFIL--------------------
>LOC_Os03g27210.1_Oryza_sativa
-----------------------------------------------------------------------------------------------------------------------MASARPPRGTAWCGGCGA--YLAVP---PGA----RS--------------------------------------------------------------------------------------------------------------------------------VRCALCRAVTRV------ERRGHH----------------------------G-GHG---------------------------GALGFIKGLISAFA----PP-------------------------------------------------------------------------------------------------------------------------------PPLTPSAGAAAAAS-----------------------------------YY----PRVSGKKRALLVGISYAA-TG-YELKGTVNDVNCMSFLLRERFAFPADCILVLT----------------QE--N-GDPYRVPTRANLLAAMRWLVEGCSA--GDSLVLHFSGHG-------VQKLDVD-GDEAD--GYDEALCPVDFERAGVILDDEINETIVRPL--VAGVKLHAIVDTCHSGTILD---------------------------------------------------------------------------------------------------------------------------------------------------------------------------------------------------------------------------------------------------------------------------------------------------------------------------------------------------------------------------------------------------------------------------------------------------------------------------------------------------------------LPFLCR----------------------LSRTGY-------WQWENHCRR----------------------PELAKGT---SG-G----------------------------------------------------------LAISISGCGDSQTSSD------T-TAFSG-GAAT----GAMTYSFIKAV----ETEP--G--TTYGRLLSAMRATI-----------RGG--GGEVG--IPGPLGAFFRRVITFS--------------------CAQEPQLCASEPFDIYRKPFLL--------------------
>LOC_Os03g27170.1_Oryza_sativa
------------------------------------------------------------------------------------------------------MGCNCLVGKGGNTRPAATTSARPS--SSRCAHCGA--GLAVPRPGPGGAAAVTT--------------------------------------------------------------------------------------------------------------------------------VRCALCHRMTCV------DRRGGR----------------------------DLGGG---------------------------GGGGALEASSSSWA----PA-------------------------------------------------------------------------------------------------------------------------------EASFLRRDAPSG--------------------------------------Y----PFVPGRKRALLVGVSYKG-SS-YELEGTVNDVDCMRRLLGESFGFPADSILVLT----------------EELGE-GDPSRSPTRANLLAAMRWLVEGCDA--GDSLVFHFSGHG-------VQKLDVN-GDEVD--GYNEALCPVDFERSGKILDDEINETIVRPL--VAGAKLHAIVDTCHSGTILD---------------------------------------------------------------------------------------------------------------------------------------------------------------------------------------------------------------------------------------------------------------------------------------------------------------------------------------------------------------------------------------------------------------------------------------------------------------------------------------------------------------LPFLCR----------------------LSRTGY-------WQWENHCRR----------------------PELAKGT---SG-G----------------------------------------------------------LAISISGCSDDQKSAD------S-SGFSSEQAAAAAAIGAMTYSFIRAV----ESEP--G--TTYGRLLAAMRATI-----------REGQQGSSVRRLLPGRLGSFVRKMIPSG--------------------GVQEPQLCASEVFDIYRKPFLL--------------------
>AtMCAIc_AT5G64240_Arabidopsis_thaliana
---------------------------------------------------------------------------------------------------------------------------MASRREVRCRCGRR---MWVQ---PDA----RT--------------------------------------------------------------------------------------------------------------------------------VQCSTCHTVTQL------YSLVDI----------------------------ARGAN---------------------------RIIHGFQQLLRQH-----QP-------------------------------------------------------------------------------------------------------------------------------QHHEQQQQQMMAQP---------------------------PPRLLEP--L----PSPFGKKRAVLCGVNYKG-KS-YSLKGCISDAKSMRSLLVQQMGFPIDSILMLT----------------ED--E-ASPQRIPTKRNIRKAMRWLVEGNRA--RDSLVFHFSGHG-------SQQNDYN-GDEID--GQDEALCPLDHETEGKIIDDEINRILVRPL--VHGAKLHAVIDACNSGTVLD---------------------------------------------------------------------------------------------------------------------------------------------------------------------------------------------------------------------------------------------------------------------------------------------------------------------------------------------------------------------------------------------------------------------------------------------------------------------------------------------------------------LPFICR----------------------MERNGS-------YEWEDHRS-----------------------VRAYKGT---DG-G----------------------------------------------------------AAFCFSACDDDESSGY--------TPVFT-GKNT----GAMTYSFIKAV----KTAG--P-APTYGHLLNLMCSAI-----------REAQS---------------------RLAFNGDY--TSSD--------ASAEPLLTSSEEFDVYATKFVL--------------------
>Pp3c24_11630V3.2_Physcomitrella_patens
---------------------------------------------------------------------------------------------------------------------------MGGQRRIKCSSCQVETLVTLS---PGT----RS--------------------------------------------------------------------------------------------------------------------------------IICEHCLAVIQV------TPVEAP----------------------------------------------------------------SIPSKPDTYSPRHVLPYWEGEGSPGSHPHQSLSGAIRLPPPNHQQHSVLCHHDPIPNQHPLAQLRSVSMSRTQVPEQPHLQPHLHPHLQHQMSLKAGNTPDLSMLNLPPIVVSEPKLIKDPSLYQYSQSKYSEEEPSLKHPTESVPSPNARRPALNPGSARPVNPLPTQGVQLYRHNS---SPNPLQYCPK--S----FNAQGSKRAVICGISYGG-TS-IELKGCLNDAKCMSYLLMSKFHFPESAILVLT----------------ED--Q-VDPRRQPTKYNIMQALEWLVQGCQA--GDSLVFHFSGHG-------SQQPNYI-GEELD--GFDETLIPVDFMTAGQIVDDDINTTIVRPL--PTGVDLHAIVDACHSGTVLD---------------------------------------------------------------------------------------------------------------------------------------------------------------------------------------------------------------------------------------------------------------------------------------------------------------------------------------------------------------------------------------------------------------------------------------------------------------------------------------------------------------LPFLYR----------------------YSGHEA-------FVWEDHRPA----------------------TGTWKGT---AG-G----------------------------------------------------------NVYSFSGCDDHQTVFD------TMENLGR-STST----GEMTYCFIQAI----ERGY--G--TTYGSLLNAMRSAI-----------HMA-------------ENQLVTSLIDMLLKGGSY--EGG---------DTPEPQLTSSRCFDV-STPFRL--------------------
>Sphfalx0094s0045.1_Sphagnum_fallax
---------------------------------------------------------------------------------------------------------------------------MAVRIQGMCSSCHAEQSVDLP---ADT----KS--------------------------------------------------------------------------------------------------------------------------------FICNQCLSVTTI------DHLPSQ----------------------------GPQIS---------------------------SHLPSPSSSPSSHYSLISGPVSDRPHISDSHSSVSVLPRFQDHSNYLLQRDHSWSSNSLPSVLQIPQQQLKPSQSTSSTSPSNQYLHVPQFQIPSQQVDSLPSAVPTTIYQSLQNNPQPSSSVLEVRNPFLPPLFPRDLSPASNSEKPSPVGTLSPPHHKP----VVLPLSTRGVQLYRRHS---TPNPLQYTPT--S----ANSQGSKRAVICGITYRG-TC-LELKGCLNDANCMKYLLTTRFHFPDSSILMLT----------------EE--Q-MDPCRKPTKYNIMHALEWLVQGCQP--GDSLVFHFSGHG-------SQQINYN-GEELD--GYDETLIPMDFQTAGPIVDDDINSTIVRPL--PVGVTLHAIVDACHSGTVLD---------------------------------------------------------------------------------------------------------------------------------------------------------------------------------------------------------------------------------------------------------------------------------------------------------------------------------------------------------------------------------------------------------------------------------------------------------------------------------------------------------------LPYLYR----------------------YNGYEQ-------FTWEDHRPT----------------------TGTWKGT---AG-G----------------------------------------------------------DVYSFSGCDDSQTVVD------T-SDLAK-GTST----GEMTYCFIQAI----ERGY--G--STYGSLLNAMRSAVH----------SAE--------------NQLVTSLIDKLLSGGSYEGG-----------ETQEPQLTASKTFDV-SKPFIL--------------------
>AtMCAIb_AT4G25110_Arabidopsis_thaliana
-----------------------------------------------------------------------------------------------------------------------------MLLLVDCSSCRT--PLHLP---PGA----TR--------------------------------------------------------------------------------------------------------------------------------IRCAICHAFTLI------APEPRL----------------------------QSHAS---------------------------ASPFPFPNSSPAPSTFIYPP-------------------------------------------------------------------------------------------------------------------------------PTPSPYTHAPHAPS----PFNHAPPDSYPFTHAPP---ASSPFNHAPPGPP----PPVHGQKRAVIVGVSYKN-TK-DELKGCINDANCMKFMLMKRFQFPESCILMLT----------------EE--E-ADPMRWPTKNNITMAMHWLVLSCKP--GDSLVFHFSGHG-------NNQMDDN-GDEVD--GFDETLLPVDHRTSGVIVDDEINATIVRPL--PYGVKLHAIVDACHSGTVMD---------------------------------------------------------------------------------------------------------------------------------------------------------------------------------------------------------------------------------------------------------------------------------------------------------------------------------------------------------------------------------------------------------------------------------------------------------------------------------------------------------------LPYLCR----------------------MDRLGN-------YEWEDHRPK----------------------TGMWKGT---SG-G----------------------------------------------------------EVFSFTGCDDDQTSAD------T-PQLSG-SAWT----GAMTYAFIQAI----ERGH--G--MTYGSLLNAMRSTV-----------HEIFDKNKGRELVEVGGADFLSTLLGLLILGASP--PDEEEEVNQAPQKTQEPQLSANEAFAVYEKPFSL--------------------
>Mapoly0051s0042.1_Marchantia_polymorpha
----------------------------------------------------------------------------------------------------------------------------MSMMLVNCSGCRT--TLQVP---PGA----PS--------------------------------------------------------------------------------------------------------------------------------IRCSVCSRVLSI------A-TRSA------------------------------------------------------------------------------PA-------------------------------------------------------------------------------------------------------------------------------PYPPQQSSIQSFQP----PMH--------------------P-QYAPT--P----PHPGGQKKAVIVGICYRS-TR-YELKGCINDANCMKYMLLNRFQFPESSILMLT----------------ED--E-RDPLKRPTRHNIRMALYWLVLGCKP--GDSLVFHFSGHG-------AQQRNTF-GDEKD--GMDETICPVDFEVNGMIVDDQINEAIVRPL--GPGVRLHAIIDACHSGTVLD---------------------------------------------------------------------------------------------------------------------------------------------------------------------------------------------------------------------------------------------------------------------------------------------------------------------------------------------------------------------------------------------------------------------------------------------------------------------------------------------------------------LPWFCR----------------------MDRQGQ-------WAWEDHRS-----------------------SRVYKGT---NG-G----------------------------------------------------------EAYSFSGCDDGQTSAD------T-SALAK-SAST----GAMTFSFIQAV----ERRE----AMTYAGLLSSMRNSIR----------RAN------------SGSRGVTDLIGMLLSGGSFPGGA----------LTQEPQLTSANCFDI-NSRFHL--------------------
>AtMCAIa_AT1G02170_Arabidopsis_thaliana
------------------------------------------------------------------------------------------------------------------MYPPPPSSIYAPPMLVNCSGCRT--PLQLP---SGA----RS--------------------------------------------------------------------------------------------------------------------------------IRCALCQAVTHI------A-DPRT------------------------------------------------------------------------------AP-------------------------------------------------------------------------------------------------------------------------------P-PQP-----SSAP----SPP--------------------PQIHAPPGQL----PHPHGRKRAVICGISYRF-SR-HELKGCINDAKCMRHLLINKFKFSPDSILMLT----------------EE--E-TDPYRIPTKQNMRMALYWLVQGCTA--GDSLVFHYSGHG-------SRQRNYN-GDEVD--GYDETLCPLDFETQGMIVDDEINATIVRPL--PHGVKLHSIIDACHSGTVLD---------------------------------------------------------------------------------------------------------------------------------------------------------------------------------------------------------------------------------------------------------------------------------------------------------------------------------------------------------------------------------------------------------------------------------------------------------------------------------------------------------------LPFLCR----------------------MNRAGQ-------YVWEDHRPR----------------------SGLWKGT---AG-G----------------------------------------------------------EAISISGCDDDQTSAD------T-SALSK-ITST----GAMTFCFIQAI----ERSA--Q-GTTYGSLLNSMRTTIR----------NTG--------NDGGGSGGVVTTVLSMLLTGGSAIGG-----------LRQEPQLTACQTFDVYAKPFTL--------------------
>104974_Selaginella_moellendorffii
-------------------------------------------------------------------------------------------------------------------------------MLVNCSNCRT--PLQLP---AGA----KA--------------------------------------------------------------------------------------------------------------------------------IRCALCHAVTHI------A-EPRN------------------------------------------------------------------------------VP-------------------------------------------------------------------------------------------------------------------------------PSPYS-----NGAP----PAN--------------------PLQYSPS--V----PSAHGSKRALIVGISYKY-SR-YQLKGCINDAKCMKFLLMNKFQFPESSILMLTGNFDSTLLYFLKAGFFEE----RDPLRLPTKQNMRMAMFWLVQGCKS--GDSLVFHYSGHG-------SQQRDYT-GEEVD--GYDETLCPVDFETQGMLVDNELNATLVRPL--PRGVKLHCIIDACHSGTALD---------------------------------------------------------------------------------------------------------------------------------------------------------------------------------------------------------------------------------------------------------------------------------------------------------------------------------------------------------------------------------------------------------------------------------------------------------------------------------------------------------------LPFLCK----------------------FNSYGQ-------FAWEDHRPR----------------------SGAWKGT---SG-G----------------------------------------------------------DAYSFSGCDDGQTSAD------T-SALSK-VTST----GAMTYCFIQAI----EHGH-----KTYGSVLNGMRQAIR----------NAN-------TSSGGIGGGGVTTLIGMLLTGGSVAGG-----------LTQEPQLTSANLFDI-NMPFTL--------------------
>Pp3c17_17780V3.4_Physcomitrella_patens
-----------------------------------------------------------------------------------------------------------------------------MSMLVNCGRCRT--PLVLP---PGA----MS--------------------------------------------------------------------------------------------------------------------------------IQCALCRHVTPI------A-YDRA------------------------------------------------------------------------------AP-------------------------------------------------------------------------------------------------------------------------------SHSTPQISDPYRNS----SHA--------------------P-QYTPT--P----PNVHGRKKAVLVGINYFN-SR-HMLKGCINDSNCMRHMLTTKFGFPAASILTLT----------------EE--Q-PSAVMKPTRYNMHMAMVWLIQGCQA--GDSLVFHYSGHG-------SQQRDYS-GEEAD--GFNETLCPVDFETAGMIVDDEINDTIVKPL--PHGVRLHAIIDACHSGTVLD---------------------------------------------------------------------------------------------------------------------------------------------------------------------------------------------------------------------------------------------------------------------------------------------------------------------------------------------------------------------------------------------------------------------------------------------------------------------------------------------------------------LPFLCR----------------------FNRYGQ-------FTWEDHRPA----------------------NRRWKGT---SG-G----------------------------------------------------------QAYSFSGCDDSQTSAD------T-SALSK-ITST----GAMTFCFIQAI----ERGH----AQTYGSLLCAMREAIRTTKV------NSG------------MGTGTITSLMEMLVSGGSLTGG-----------LTQEPQLTANEAFDI-NSPFHL--------------------
>Sphfalx0006s0354.1_Sphagnum_fallax
----------------------------------------------------------------------------------------------------------------------------MSGMLVDCVSCHT--PLVLP---PGA----QS--------------------------------------------------------------------------------------------------------------------------------IRCAICNAVTLV----------NV------------------------------------------------------------------------------QP-------------------------------------------------------------------------------------------------------------------------------PSAAPT----SRSS----TPN--------------------PLQYSPK--P----PNPHGSKKALICGINYKY-SR-YQLKGCINDAKCMKYMLTTKFGFPEASVLMLS----------------EE--Q-QNPTMRPTRYNIHMAMVWLVQGCQP--GDSLVFHYSGHG-------SQQRDYA-GEEQD--GYNETICPIDFETQGMIVDNEINDTIVKPL--PYGVRLNAIIDACHSGTVLD---------------------------------------------------------------------------------------------------------------------------------------------------------------------------------------------------------------------------------------------------------------------------------------------------------------------------------------------------------------------------------------------------------------------------------------------------------------------------------------------------------------LPYVCR----------------------FNSYGQ-------FVWEDQRPM----------------------NGAWKGT---SG-G----------------------------------------------------------EAFSFSGCDDNQTSAD------T-SALSR-VTST----GAMTFCFIQAI----ERGH----AHTYGSLLVSMRNAIR----------EAG--------STSGMGSGPVTSLLEMLVSGGSLTGG-----------LTQEPQLSCATPFDI-NIPFYL--------------------
