# Supplementary material for: Thermoprotection by a cell membrane–localized metacaspase in a green alga
Source: Plant Cell. 2023 Nov 16;36(3):665–87. doi: 10.1093/plcell/koad289 (PMC10896300; doi:10.1093/plcell/koad289)
Supplement: koad289_Supplementary_Data [file koad289_supplementary_data.zip › Supplemental file S2 Phylogenetic tree data.txt]

((((((((((AtMCA-IIb_AT1G79330_Arabidopsis_thaliana:0.11631349,AtMCA-IIc_AT1G79320_Arabidopsis_thaliana:0.13204148)0.5971:0.01612381,AtMCA-IIa_AT1G79340_Arabidopsis_thaliana:0.11114720)0.9783:0.04087289,AtMCA-IId_AT1G79310_Arabidopsis_thaliana:0.17519028)0.4555:0.02060137,AtMCA-IIe_AT1G16420_Arabidopsis_thaliana:0.32238439)0.8633:0.04905663,((270839_Selaginella_moellendorffii:0.00585330,152567_Selaginella_moellendorffii:0.00000000)1.0000:0.21843889,(LOC_Os01g58580.1_Oryza_sativa:0.09922821,(LOC_Os05g41660.1_Oryza_sativa:0.13513622,LOC_Os05g41670.1_Oryza_sativa:0.08697053)0.5537:0.02738049)0.9997:0.10249387)0.2555:0.00891512)0.7616:0.03456805,(AtMCA-IIf_AT5G04200_Arabidopsis_thaliana:0.23621113,LOC_Os11g04010.1_Oryza_sativa:0.19718275)1.0000:0.16181071)0.2365:0.00871566,(((Sphfalx0144s0022.1_Sphagnum_fallax:0.23313678,Sphfalx0014s0161.1_Sphagnum_fallax:0.24611450)0.9963:0.09043772,Pp3c21_16610V3.1_Physcomitrella_patens:0.40884734)0.9730:0.09409540,((Pp3c1_20330V3.1_Physcomitrella_patens:0.18641805,Sphfalx0002s0378.1_Sphagnum_fallax:0.15088440)0.9992:0.09877084,((Sphfalx0027s0063.1_Sphagnum_fallax:0.06702979,Sphfalx0049s0120.1_Sphagnum_fallax:0.05647498)1.0000:0.11651954,(Sphfalx0045s0088.1_Sphagnum_fallax:0.15587592,(Pp3c1_20350V3.3_Physcomitrella_patens:0.07672994,Pp3c2_20840V3.1_Physcomitrella_patens:0.06573274)0.9980:0.06761147)0.7799:0.01980801)0.9996:0.05986178)0.5591:0.01821541)0.4796:0.02107235)0.4380:0.02319391,(Mapoly0143s0002.1_Marchantia_polymorpha:0.18667872,(Mapoly0035s0080.1_Marchantia_polymorpha:0.22012575,Mapoly0013s0025.1_Marchantia_polymorpha:0.29485788)0.9002:0.06099973)0.6838:0.05114124)0.6498:0.03284165,(6918_Chlorokybus_atmophyticus:0.28434306,(CrMCA-II_Cre03.g184700.t1.2_Chlamydomonas_reinhardtii:0.10378237,(Vocar.0015s0233.1_Volvox_carteri:0.08939840,Gonpec1_649_Gonium_pectorale:0.09209363)0.8307:0.02779318)1.0000:0.17848323)0.9255:0.06402814)1.0000:0.27008280,((((((Vocar.0006s0350.1_Volvox_carteri:0.07797010,Gonpec1_15830_Gonium_pectorale:0.05860544)0.9966:0.04964290,CrMCA-I_Cre12.g517451.t1.1_Chlamydomonas_reinhardtii:0.10987502)0.9980:0.07967008,7636_Chromochloris_zofingiensis:0.21917154)0.9968:0.07279951,(5409_Monoraphidium_neglectum:0.10527298,9374_Raphidocelis_subcapitata_NIES-35:0.09632023)1.0000:0.14900218)0.9998:0.12378318,(6195_Auxenochlorella_protothecoides_0710:0.25559458,4360_Picochlorum_sp.:0.30088805)0.9947:0.12348942)0.4710:0.02645006,(9117_Chlorokybus_atmophyticus:0.35755628,(LOC_Os03g27190.1_Oryza_sativa:0.31708522,(((LOC_Os03g27210.1_Oryza_sativa:0.08822256,LOC_Os03g27170.1_Oryza_sativa:0.07429637)1.0000:0.15164889,AtMCA-Ic_AT5G64240_Arabidopsis_thaliana:0.33381380)0.4874:0.02226626,(((Pp3c24_11630V3.2_Physcomitrella_patens:0.11772735,Sphfalx0094s0045.1_Sphagnum_fallax:0.10437940)0.9998:0.10513128,AtMCA-Ib_AT4G25110_Arabidopsis_thaliana:0.20310155)0.5303:0.01638782,(Mapoly0051s0042.1_Marchantia_polymorpha:0.18911066,((AtMCA-Ia_AT1G02170_Arabidopsis_thaliana:0.14002823,104974_Selaginella_moellendorffii:0.14765384)0.5925:0.02459581,(Pp3c17_17780V3.4_Physcomitrella_patens:0.12538700,Sphfalx0006s0354.1_Sphagnum_fallax:0.12296797)0.7765:0.03874360)0.8152:0.03220642)0.6714:0.02880072)0.8920:0.04746501)0.4009:0.02599089)0.9284:0.08364572)0.4612:0.01685704)0.8681:0.05064189,ScMCA-I_Saccharomyces_cerevisiae:0.44360150);
