# Supplementary material for: Thermoprotection by a cell membrane–localized metacaspase in a green alga
Source: Plant Cell. 2023 Nov 16;36(3):665–87. doi: 10.1093/plcell/koad289 (PMC10896300; doi:10.1093/plcell/koad289)
Supplement: koad289_Supplementary_Data [file koad289_supplementary_data.zip › TPC2023RA00478R1_Supplemental_data_sets.xlsx]

## Sheet: Supp Data S1
Supplemental Data, Zou et al., 2023. Thermoprotection by a metacaspase. Plant Cell
Supplemental Data Set S1. Mass spectrometry analysis of ACC-labeled tetrapeptide substrates for CrMCA-II. All substrates were purified on semi-preparative HPLC (C8 column) to at least 95% of purity.
Substrate	[m/z + H]+ calculated	[m/z + H]+ measured
Ac-Val-Asp-Pro-Arg-ACC	728.34	728.38
Ac-Val-Arg-Pro-Arg-ACC	385.21 (z = +2)	385.27 (z = +2)
Ac-Ser-Arg-Thr-Arg-ACC	381.19 (z = +2)	381.11 (z = +2)
Ac-His-Arg-Thr-Arg-ACC	271.14 (z = +3)	271.18 (z = +3)
Ac-hPro-hSer(Bzl)-Thr-Arg-ACC	822.38	822.45
Ac-Ser-Met(O2)-Thr-Arg-ACC	768.3	768.39
Ac-Ser-Tyr(Bzl)-Thr-Arg-ACC	858.38	858.37
Ac-Ser-hSer(Bzl)-Pro-Arg-ACC	792.37	792.32
Ac-His(Bzl)-Dap-Met-Arg--ACC	431.19 (z = +2)	431.12 (z = +2)
Ac-His-Agp-Met-Arg-ACC	271.79 (z = +3)	271.85 (z = +3)
Ac-His-Dap-Ala-Arg-ACC	237.78 (z = +2)	237.79 (z = +2)
Ac-His(Bzl)-Agp-Ala-Arg-ACC	422.20 (z = +2)	422.20 (z = +2)
Ac-His(Bzl)-Arg-Thr-Arg-ACC	451.22 (z = +2)	451.25 (z = +2)
Ac-Ser-Agp-Thr-Arg-ACC	367.17 (z = +2)	367.23 (z = +2)
Ac-His(Bzl)-hSer(Bzl)-Thr-Arg-ACC	936.44	936.49
Ac-His-hSer(Bzl)-Met-Arg-ACC	438.69 (z = +2)	438.75 (z = +2)
Ac-Ser-hSer(Bzl)-Thr-Arg-ACC	796.36	796.41
Ac-His-hSer(Bzl)-Thr-Arg-ACC	423.70 (z = +2)	423.72 (z = +2)
Ac-hPro-hSer(Bzl)-Ser-Arg-ACC	808.36	808.39
		Štrancar et al., 2022

## Sheet: Supp Data S2
Supplemental Data, Zou et al., 2023. Thermoprotection by a metacaspase. Plant Cell
Supplemental Data Set S2. List of primers used in this study.
Primer Number	Name	Sequence 5'-3'	Application
oYZ03C7	CrMCA-II-F1	ttgaagacaaaATGCCGGGCAAGAAGG	CrMCA-II genomic DNA cloning
oYZ03D3	CrMCA-II-R1	ttgaagacaacgaaCACACAATGAACGGGG
oYZ03F2	CrMCA-II-F2	ttgaagacaaGAAcACACATGGATCCCG
oYZ03F3	CrMCA-II-R2	ttgaagacaagTTCCATAAAATAAGAGCTTAGG
oYZ03F4	CrMCA-II-F3	ttgaagacaaGGTtTCCAGCGGCTTCA
oYZ03F5	CrMCA-II-R3	ttgaagacaaaACCAAGCCCGGTGTG
oYZ01C3	CrMCA-II-F4	TCAACGATGTGTGGGGAATG	RT-qPCR analysis of CrMCA-II
oYZ01C4	CrMCA-II-R4	TTGGCCTTGATGTTCTTCCC
oYZ01D8	RACK1-F	CTTCTCGCCCATGACCAC	qPCR and RT-qPCR analyses of RACK1
oYZ01D9	RACK1-R	CCCACCAGGTTGTTCTTCAG
oYZ06A4	AphVIII-F	GTATCCCGGTTGTGAGTGGG	qPCR analysis of AphVIII casette
oYZ06A5	AphVIII-R	CCCTCCACAACACGAGGTAC
	CrMCA-II crRNA	/AltR1/rGrUrGrCrUrGrUrUrCrCrUrGrCrArCrUrUrCrArGrGrUrUrUrUrArGrArGrCrUrArUrGrCrU/AltR2/	crRNA for CrMCA-II gene
oYZ04G5	CrMCA-II long arm paromomycin F	AACAGGCCAAGATCACGGAGATGGTGAGCGCCGCCCAGGActgtgggtctcatgccgaat	for cloning AphVIII gene with 40 bp sequences flanking the CrMCA-II editing site
oYZ04G6	CrMCA-II long arm paromomycin R	ACCCTTCTCGTCGCCGTCTGCGCTGGGGATCTGGGTTCCGagcttgaattcttgcagcgc
oYZ04A3	CrMCA-II-F5	TTGGAGTTCATGTTATCTTGCCT	colony PCR for detecting the insertion after genome editing and qPCR analysis of gene copy number
oYZ04A4	CrMCA-II-R5	ACCGATACTTACATACCCGCAC
oYZ02F4	Serpin-F	CCGGAATTCATGCCGCCCGTCAAGG	cloning Serpin into BD vector
oYZ02F5	Serpin-R	CGCGGATCCTTCAATCTTGTGAACGACG
oYZ02B9	CrMCA-II-F6	atggaggccGAATTCATGCCGGGCAAGAAGG	cloning CrMCA-II into AD and BD vectors
oYZ02C3	CrMCA-II-R6	caggtcgacggatccGCACACAATGAACGGGG
oYZ02C1	CrMCA-II-C141A-F	tcccagagtgAGCgcagtcggcga	cloning CrMCA-II-C141A into BD vector and MoClo system
oYZ02C2	CrMCA-II-C141A-R	tcgccgactgcGCTcactctggga
		Štrancar et al., 2022

## Sheet: Supp Data S3
Supplemental Data, Zou et al., 2023. Thermoprotection by a metacaspase. Plant Cell
Supplemental Data Set S3. List of strains used in this study.
Name	Plasmid transformed	Strain resistance	Background	Reference
UVM4	-	-		Neupert et al., 2009
Crmca-ii-4	-	Paromomycin	UVM4	This study
Crmca-ii-9	-	Paromomycin	UVM4	This study
Crmca-ii-23	-	Paromomycin	UVM4	This study
Crmca-ii-23 CrMCA-II-3×HA	pCM2-YZ42	Paromomycin, Hygromycin	Crmca-ii-23	This study
Crmca-ii-23 CrMCA-IIC141A-3×HA	pCM2-YZ46	Paromomycin, Hygromycin	Crmca-ii-23	This study
Crmca-ii-23 CrMCA-IIC141A-3×HA-2	pCM2-YZ46	Paromomycin, Hygromycin	Crmca-ii-23	This study
OE14#3	pCM2-YZ14	Paromomycin	UVM4	This study
OE23#2	pCM2-YZ23	Paromomycin	UVM4	This study
OE14#3 40#15	pCM2-YZ14, pCM2-YZ40	Paromomycin, Hygromycin	UVM4	This study
CC-4533 OE14#4	pCM2-YZ14	Paromomycin	CC-4533	This study
		Štrancar et al., 2022

## Sheet: Supp Data S4
Supplemental Data, Zou et al., 2023. Thermoprotection by a metacaspase. Plant Cell
Supplemental Data Set S4. List of plasmids used in this study.
Plasmid Number	Name	Backbone	Level	Module for construction	Resistance in E. coli	Resistance in Chlamydomonas	Source	Sequence
-	pCM0-016	-	0	-	Spectinomycin	-	Crozet et al., 2018	-
-	pCM0-017	-	0	-	Spectinomycin	-	Crozet et al., 2018	-
-	pCM0-073	-	0	-	Spectinomycin	-	Crozet et al., 2018	-
-	pCM0-074	-	0	-	Spectinomycin	-	Crozet et al., 2018	-
-	pCM0-109	-	0	-	Spectinomycin	-	Crozet et al., 2018	-
-	pCM0-113	-	0	-	Spectinomycin	-	Crozet et al., 2018	-
-	pCM0-114	-	0	-	Spectinomycin	-	Crozet et al., 2018	-
-	pCM0-115	-	0	-	Spectinomycin	-	Crozet et al., 2018	-
-	pICH41295	-	-	-	Spectinomycin	-	Engler et al., 2014	-
-	pAGM1287	-	-	-	Spectinomycin	-	Engler et al., 2014	-
-	pICH47751	-	-	-	Ampicillin	-	Engler et al., 2014	-
-	pICH47742	-	-	-	Ampicillin	-	Engler et al., 2014	-
-	pAGM8043	-	-	-	Spectinomycin	-	Engler et al., 2014	-
-	pICH50892	-	-	-	Ampicillin	-	Engler et al., 2014	-
pCM0-YZ5	CrMCA-II native promoter (A1-B2)	pICH41295	0	-	Spectinomycin	-	This study	gtggctcttcagtggacgaaagggcctcgtgatacgcctatttttataggttaatgtcatgataataatggtttcttagacgtcaggtggcacttttcggggaaatgtgcgcggaacccctatttgtttatttttctaaatacattcaaatatgtatccgctcatgagacaataaccctgataaatgcttcaataatattgaaaaaggaagagtatgcgctcacgcaactggtccagaaccttgaccgaacgcagcggtggtaacggcgcagtggcggttttcatggcttgttatgactgtttttttggggtacagtctatgcctcgggcatccaagcagcaagcgcgttacgccgtgggtcgatgtttgatgttatggagcagcaacgatgttacgca…
pCM0-YZ6	CrMCA-II genomic DNA (B3-B4)	pAGM1287	0	-	Spectinomycin	-	This study	gtggctcttcagtggacgaaagggcctcgtgatacgcctatttttataggttaatgtcatgataataatggtttcttagacgtcaggtggcacttttcggggaaatgtgcgcggaacccctatttgtttatttttctaaatacattcaaatatgtatccgctcatgagacaataaccctgataaatgcttcaataatattgaaaaaggaagagtatgcgctcacgcaactggtccagaaccttgaccgaacgcagcggtggtaacggcgcagtggcggttttcatggcttgttatgactgtttttttggggtacagtctatgcctcgggcatccaagcagcaagcgcgttacgccgtgggtcgatgtttgatgttatggagcagcaacgatgttacgca…
pCM0-YZ18	CrMCA-II-C41A genomic DNA (B3-B4)	pAGM1287	0	-	Spectinomycin	-	This study	gtggctcttcagtggacgaaagggcctcgtgatacgcctatttttataggttaatgtcatgataataatggtttcttagacgtcaggtggcacttttcggggaaatgtgcgcggaacccctatttgtttatttttctaaatacattcaaatatgtatccgctcatgagacaataaccctgataaatgcttcaataatattgaaaaaggaagagtatgcgctcacgcaactggtccagaaccttgaccgaacgcagcggtggtaacggcgcagtggcggttttcatggcttgttatgactgtttttttggggtacagtctatgcctcgggcatccaagcagcaagcgcgttacgccgtgggtcgatgtttgatgttatggagcagcaacgatgttacgca…
pCM1-30	L1-Paro	pICH47751	1	pICH47751, pCM0-17, pCM0-74, pCM0-115	Ampicillin	Paromomycin	This study	tctgtgaagacaaactagaattcgagctcggaggctgaggcttgacatgattggtgcgtatgtttgtatgaagctacaggactgatttggcgggctatgagggcgggggaagctctggaagggccgcgatggggcgcgcggcgtccagaaggcgccatacggcccgctggcggcacccatccggtataaaagcccgcgaccccgaacggtgacctccactttcagcgacaaacgagcacttatacatacgcgactattctgccgctatacataaccactcagctagcttaagatcccatcaagcttgcatgccgggcgcgccagaaggagcgcagccaaaccaggatgatgtttgatggggtatttgagcacttgcaacccttatccggaagccccctg…
pCM1-31	L1-Hygro	pICH47751	1	pICH47751, pCM0-17, pCM0-73, pCM0-115	Ampicillin	Hygromycin	This study	tctgtgaagacaaactagaattcgagctcggaggctgaggcttgacatgattggtgcgtatgtttgtatgaagctacaggactgatttggcgggctatgagggcgggggaagctctggaagggccgcgatggggcgcgcggcgtccagaaggcgccatacggcccgctggcggcacccatccggtataaaagcccgcgaccccgaacggtgacctccactttcagcgacaaacgagcacttatacatacgcgactattctgccgctatacataaccactcagctagcttaagatcccatcaagcttgcatgccgggcgcgccagaaggagcgcagccaaaccaggatgatgtttgatggggtatttgagcacttgcaacccttatccggaagccccctg…
pCM1-YZ14	L1-Ppsad-CrMCA-II-mVenus	pICH47742	1	pICH47742, pCM0-016, pCM0-YZ6, pCM0-113, pCM0-114	Ampicillin	-	This study	tctgtgaagacaagcaagaattcaagcttggagcacacacctgcccgtctgcctgacaggaagtgaacgcatgtcgagggaggcctcaccaatcgtcacacgagccctcgtcagaaacacgtctccgccacgctctccctctcacggccgaccccgcagcccttttgccctttcctaggccaccgacaggacccaggcgctctcagcatgcctcaacaacccgtactcgtgccagcggtgcccttgtgctggtgatcgcttggaagcgcatgcgatgacgaaggggcggagcaggcggcctggctgttcgaagggctcgccgccagttcgggtgcctttctccacgcgcgcctccacacctaccgatgcgtgaaggcaggcaaatgctcatgtttgccc…
pCM1-YZ23	L1-Ppsad-CrMCA-II-C141A-mVenus	pICH47742	1	pICH47742, pCM0-016, pCM0-YZ18, pCM0-113, pCM0-114	Ampicillin	-	This study	tctgtgaagacaagcaagaattcaagcttggaggctgaggcttgacatgattggtgcgtatgtttgtatgaagctacaggactgatttggcgggctatgagggcgggggaagctctggaagggccgcgatggggcgcgcggcgtccagaaggcgccatacggcccgctggcggcacccatccggtataaaagcccgcgaccccgaacggtgacctccactttcagcgacaaacgagcacttatacatacgcgactattctgccgctatacataaccactcagctagcttaagatcccatcaagcttgcatgccgggcgcgccagaaggagcgcagccaaaccaggatgatgtttgatggggtatttgagcacttgcaacccttatccggaagccccctg…
pCM1-YZ32	L1-Pmc2-CrMCA-II-3XHA	pICH47742	1	pICH47742, pCM0-YZ5, pCM0-YZ6, pCM0-100, pCM0-114	Ampicillin	-	This study	tctgtgaagacaagcaagaattcaagcttggagGCAATGGAGTGATGTGCTGCTAGTTGTTTGAGTGTCCGTCCCGCTGCTGTCAACAGGGTGGTGCCTGCATGTAGAGCGGGTGCGTGGGAGTCGCCTTTATTGGGTGTACAAAGACACAAGGCAGCGACACGGCACCGCATCGCCAGGGGGGGCTACTCCATCCAAAAGTTACCATACCAGTACGTATGTGCTTTGCGGATGTAAAAGGATAGGCCGGTCACCTAAACCTACCCTGTGTGTGCTGGGCGTTACCCAACAGCGTGCTAAGTAGCGCCGACACCGAGTCCACTACCAGCAGCCGCGGCCCAAGCAGCCGCGGCCCCGCCGGCGCCCAGTCCATTCCGCCGGCGCCGCCATCAGCTGCCG…
pCM1-YZ41	L1-pPSAD-mCherry-SV40	pICH47742	1	pICH47742, pCM0-016, pCM0-067, pCM0-109, pCM0-114	Ampicillin	-	This study	tctgtgaagacaagcaagaattcaagcttggagcacacacctgcccgtctgcctgacaggaagtgaacgcatgtcgagggaggcctcaccaatcgtcacacgagccctcgtcagaaacacgtctccgccacgctctccctctcacggccgaccccgcagcccttttgccctttcctaggccaccgacaggacccaggcgctctcagcatgcctcaacaacccgtactcgtgccagcggtgcccttgtgctggtgatcgcttggaagcgcatgcgatgacgaaggggcggagcaggcggcctggctgttcgaagggctcgccgccagttcgggtgcctttctccacgcgcgcctccacacctaccgatgcgtgaaggcaggcaaatgctcatgtttgccc…
pCM1-YZ46	L1-Pmc2-CrMCA-II-C141A-3XHA	pICH47742	1	pICH47742, pCM0-YZ5, pCM0-YZ18, pCM0-100, pCM0-114	Ampicillin	-	This study	tctgtgaagacaagcaagaattcaagcttggagGCAATGGAGTGATGTGCTGCTAGTTGTTTGAGTGTCCGTCCCGCTGCTGTCAACAGGGTGGTGCCTGCATGTAGAGCGGGTGCGTGGGAGTCGCCTTTATTGGGTGTACAAAGACACAAGGCAGCGACACGGCACCGCATCGCCAGGGGGGGCTACTCCATCCAAAAGTTACCATACCAGTACGTATGTGCTTTGCGGATGTAAAAGGATAGGCCGGTCACCTAAACCTACCCTGTGTGTGCTGGGCGTTACCCAACAGCGTGCTAAGTAGCGCCGACACCGAGTCCACTACCAGCAGCCGCGGCCCAAGCAGCCGCGGCCCCGCCGGCGCCCAGTCCATTCCGCCGGCGCCGCCATCAGCTGCCG…
pCM2-YZ14	L2-CrMCA-II-mVenus-paro	pAGM8043	2	pAGM8043, pCM1-YZ14, pCM1-30, pICH50892	Spectinomycin	Paromomycin	This study	gtgatccgtttaaactatcagtgtttgacaggatatattggcgggtaaacctaagagaaaagagcgtttattagaataatcggatatttaaaagggcgtgaaaaggtttatccgttcgtccatttgtatgtgccagccgcctttgcgacgctcaccgggctggttgccctcgccgctgggctggcggccgtctatggccctgcaaacgcgccagaaacgccgtcgaagccgtgtgcgagacaccgcggccgccggcgttgtggatacctcgcggaaaacttggccctcactgacagatgaggggcggacgttgacacttgaggggccgactcacccggcgcggcgttgacagatgaggggcaggctcgatttcggccggcgacgtggagctggccagcc…
pCM2-YZ23	L2-CrMCA-II-C141A-mVenus-paro	pAGM8043	3	pAGM8043, pCM1-YZ23, pCM1-30, pICH50892	Spectinomycin	Paromomycin	This study	gtgatccgtttaaactatcagtgtttgacaggatatattggcgggtaaacctaagagaaaagagcgtttattagaataatcggatatttaaaagggcgtgaaaaggtttatccgttcgtccatttgtatgtgccagccgcctttgcgacgctcaccgggctggttgccctcgccgctgggctggcggccgtctatggccctgcaaacgcgccagaaacgccgtcgaagccgtgtgcgagacaccgcggccgccggcgttgtggatacctcgcggaaaacttggccctcactgacagatgaggggcggacgttgacacttgaggggccgactcacccggcgcggcgttgacagatgaggggcaggctcgatttcggccggcgacgtggagctggccagcc…
pCM2-YZ40	L2-pPSAD-mCherry-SV40-hygro	pAGM8043	2	pAGM8043, pCM1-YZ41, pCM1-31, pICH50892	Spectinomycin	Hygromycin	This study	gtgatccgtttaaactatcagtgtttgacaggatatattggcgggtaaacctaagagaaaagagcgtttattagaataatcggatatttaaaagggcgtgaaaaggtttatccgttcgtccatttgtatgtgccagccgcctttgcgacgctcaccgggctggttgccctcgccgctgggctggcggccgtctatggccctgcaaacgcgccagaaacgccgtcgaagccgtgtgcgagacaccgcggccgccggcgttgtggatacctcgcggaaaacttggccctcactgacagatgaggggcggacgttgacacttgaggggccgactcacccggcgcggcgttgacagatgaggggcaggctcgatttcggccggcgacgtggagctggccagcc…
pCM2-YZ42	L2-CrMCA-II-3xHA-hygro	pAGM8043	2	pAGM8043, pCM1-YZ32, pCM1-31, pICH50892	Spectinomycin	Hygromycin	This study	gtgatccgtttaaactatcagtgtttgacaggatatattggcgggtaaacctaagagaaaagagcgtttattagaataatcggatatttaaaagggcgtgaaaaggtttatccgttcgtccatttgtatgtgccagccgcctttgcgacgctcaccgggctggttgccctcgccgctgggctggcggccgtctatggccctgcaaacgcgccagaaacgccgtcgaagccgtgtgcgagacaccgcggccgccggcgttgtggatacctcgcggaaaacttggccctcactgacagatgaggggcggacgttgacacttgaggggccgactcacccggcgcggcgttgacagatgaggggcaggctcgatttcggccggcgacgtggagctggccagcc…
pCM2-YZ46	L2-CrMCA-II-C141A-3xHA-hygro	pAGM8043	2	pAGM8043, pCM1-YZ46, pCM1-31, pICH50892	Spectinomycin	Hygromycin	This study	gtgatccgtttaaactatcagtgtttgacaggatatattggcgggtaaacctaagagaaaagagcgtttattagaataatcggatatttaaaagggcgtgaaaaggtttatccgttcgtccatttgtatgtgccagccgcctttgcgacgctcaccgggctggttgccctcgccgctgggctggcggccgtctatggccctgcaaacgcgccagaaacgccgtcgaagccgtgtgcgagacaccgcggccgccggcgttgtggatacctcgcggaaaacttggccctcactgacagatgaggggcggacgttgacacttgaggggccgactcacccggcgcggcgttgacagatgaggggcaggctcgatttcggccggcgacgtggagctggccagcc…
Codon optimized plasmids used for overexpression in E. coli
Plasmid number	Name	Source	Sequence
-	pET28_CrMCA-II	Štrancar et al., 2022	tggcgaatgggacgcgccctgtagcggcgcattaagcgcggcgggtgtggtggttacgcgcagcgtgaccgctacacttgccagcgccctagcgcccgctcctttcgctttcttcccttcctttctcgccacgttcgccggctttccccgtcaagctctaaatcgggggctccctttagggttccgatttagtgctttacggcacctcgaccccaaaaaacttgattagggtgatggttcacgtagtgggccatcgccctgatagacggtttttcgccctttgacgttggagtccacgttctttaatagtggactcttgttccaaactggaacaacactcaaccctatctcggtctattcttttgatttataagggattttgccgatttcggcctattg…
-	pET28_CrMCA-II-C141A	This study	tggcgaatgggacgcgccctgtagcggcgcattaagcgcggcgggtgtggtggttacgcgcagcgtgaccgctacacttgccagcgccctagcgcccgctcctttcgctttcttcccttcctttctcgccacgttcgccggctttccccgtcaagctctaaatcgggggctccctttagggttccgatttagtgctttacggcacctcgaccccaaaaaacttgattagggtgatggttcacgtagtgggccatcgccctgatagacggtttttcgccctttgacgttggagtccacgttctttaatagtggactcttgttccaaactggaacaacactcaaccctatctcggtctattcttttgatttataagggattttgccgatttcggcctattg…
pYZ62	pET28_CrMCA-II-C329A	This study	tggcgaatgggacgcgccctgtagcggcgcattaagcgcggcgggtgtggtggttacgcgcagcgtgaccgctacacttgccagcgccctagcgcccgctcctttcgctttcttcccttcctttctcgccacgttcgccggctttccccgtcaagctctaaatcgggggctccctttagggttccgatttagtgctttacggcacctcgaccccaaaaaacttgattagggtgatggttcacgtagtgggccatcgccctgatagacggtttttcgccctttgacgttggagtccacgttctttaatagtggactcttgttccaaactggaacaacactcaaccctatctcggtctattcttttgatttataagggattttgccgatttcggcctattg…
pYZ125	pET28_CrMCA-II-C11S	This study	tggcgaatgggacgcgccctgtagcggcgcattaagcgcggcgggtgtggtggttacgcgcagcgtgaccgctacacttgccagcgccctagcgcccgctcctttcgctttcttcccttcctttctcgccacgttcgccggctttccccgtcaagctctaaatcgggggctccctttagggttccgatttagtgctttacggcacctcgaccccaaaaaacttgattagggtgatggttcacgtagtgggccatcgccctgatagacggtttttcgccctttgacgttggagtccacgttctttaatagtggactcttgttccaaactggaacaacactcaaccctatctcggtctattcttttgatttataagggattttgccgatttcggcctattg…
pYZ133	pET28_CrMCA-II-C23S	This study	tggcgaatgggacgcgccctgtagcggcgcattaagcgcggcgggtgtggtggttacgcgcagcgtgaccgctacacttgccagcgccctagcgcccgctcctttcgctttcttcccttcctttctcgccacgttcgccggctttccccgtcaagctctaaatcgggggctccctttagggttccgatttagtgctttacggcacctcgaccccaaaaaacttgattagggtgatggttcacgtagtgggccatcgccctgatagacggtttttcgccctttgacgttggagtccacgttctttaatagtggactcttgttccaaactggaacaacactcaaccctatctcggtctattcttttgatttataagggattttgccgatttcggcctattg…
pYZ134	pET28_CrMCA-II-C107S	This study	tggcgaatgggacgcgccctgtagcggcgcattaagcgcggcgggtgtggtggttacgcgcagcgtgaccgctacacttgccagcgccctagcgcccgctcctttcgctttcttcccttcctttctcgccacgttcgccggctttccccgtcaagctctaaatcgggggctccctttagggttccgatttagtgctttacggcacctcgaccccaaaaaacttgattagggtgatggttcacgtagtgggccatcgccctgatagacggtttttcgccctttgacgttggagtccacgttctttaatagtggactcttgttccaaactggaacaacactcaaccctatctcggtctattcttttgatttataagggattttgccgatttcggcctattg…
Plasmid for Y2H
Plasmid Number	Name	Source	Sequence
pYZ10	pGADT7_CrMCA-II	This study	tgcatgcctgcaggtcgagatccgggatcgaagaaatgatggtaaatgaaataggaaatcaaggagcatgaaggcaaaagacaaatataagggtcgaacgaaaaataaagtgaaaagtgttgatatgatgtatttggctttgcggcgccgaaaaaacgagtttacgcaattgcacaatcatgctgactctgtggcggacccgcgctcttgccggcccggcgataacgctgggcgtgaggctgtgcccggcggagttttttgcgcctgcattttccaaggtttaccctgcgctaaggggcgagattggagaagcaataagaatgccggttggggttgcgatgatgacgaccacgacaactggtgtcattatttaagttgccgaaagaacctgagtgcatt…
pYZ12	pGBKT7_CrMCA-II	This study	cggtgcgggcctcttcgctattacgccagatccttttgttgtttccgggtgtacaatatggacttcctcttttctggcaaccaaacccatacatcgggattcctataataccttcgttggtctccctaacatgtaggtggcggaggggagatatacaatagaacagataccagacaagacataatgggctaaacaagactacaccaattacactgcctcattgatggtggtacataacgaactaatactgtagccctagacttgatagccatcatcatatcgaagtttcactaccctttttccatttgccatctattgaagtaataataggcgcatgcaacttcttttctttttttttcttttctctctcccccgttgttgtctcaccatatccgcaat…
pYZ16	pGBKT7_CrMCA-II-C141A	This study	cggtgcgggcctcttcgctattacgccagatccttttgttgtttccgggtgtacaatatggacttcctcttttctggcaaccaaacccatacatcgggattcctataataccttcgttggtctccctaacatgtaggtggcggaggggagatatacaatagaacagataccagacaagacataatgggctaaacaagactacaccaattacactgcctcattgatggtggtacataacgaactaatactgtagccctagacttgatagccatcatcatatcgaagtttcactaccctttttccatttgccatctattgaagtaataataggcgcatgcaacttcttttctttttttttcttttctctctcccccgttgttgtctcaccatatccgcaat…
pYZ18	pGBKT7_Serpin	This study	cggtgcgggcctcttcgctattacgccagatccttttgttgtttccgggtgtacaatatggacttcctcttttctggcaaccaaacccatacatcgggattcctataataccttcgttggtctccctaacatgtaggtggcggaggggagatatacaatagaacagataccagacaagacataatgggctaaacaagactacaccaattacactgcctcattgatggtggtacataacgaactaatactgtagccctagacttgatagccatcatcatatcgaagtttcactaccctttttccatttgccatctattgaagtaataataggcgcatgcaacttcttttctttttttttcttttctctctcccccgttgttgtctcaccatatccgcaat…
-	pGADT7	Takara Bio	tgcatgcctgcaggtcgagatccgggatcgaagaaatgatggtaaatgaaataggaaatcaaggagcatgaaggcaaaagacaaatataagggtcgaacgaaaaataaagtgaaaagtgttgatatgatgtatttggctttgcggcgccgaaaaaacgagtttacgcaattgcacaatcatgctgactctgtggcggacccgcgctcttgccggcccggcgataacgctgggcgtgaggctgtgcccggcggagttttttgcgcctgcattttccaaggtttaccctgcgctaaggggcgagattggagaagcaataagaatgccggttggggttgcgatgatgacgaccacgacaactggtgtcattatttaagttgccgaaagaacctgagtgcatt…
-	pGBKT7	Takara Bio	cggtgcgggcctcttcgctattacgccagatccttttgttgtttccgggtgtacaatatggacttcctcttttctggcaaccaaacccatacatcgggattcctataataccttcgttggtctccctaacatgtaggtggcggaggggagatatacaatagaacagataccagacaagacataatgggctaaacaagactacaccaattacactgcctcattgatggtggtacataacgaactaatactgtagccctagacttgatagccatcatcatatcgaagtttcactaccctttttccatttgccatctattgaagtaataataggcgcatgcaacttcttttctttttttttcttttctctctcccccgttgttgtctcaccatatccgcaat…

## Sheet: Supp Data S5
Supplemental Data, Zou et al., 2023. Thermoprotection by a metacaspase. Plant Cell
Supplemental Data Set S5. Summary of statistical analyses from this study.
FIGURE 1A: ONE-WAY ANOVA, Tukey HSD
	diff	lwr	upr	p.adj
VRPR-VEID	83.3568	78.3515	88.3621	3.13083e-14
VRPK-VEID	0.3054	-4.69991	5.31071	0.999669
VRTR-VEID	99.7962	94.7909	104.801	3.08642e-14
VRTK-VEID	0.461516	-4.54379	5.46682	0.99832
VRPK-VRPR	-83.0514	-87.6854	-78.4174	3.09752e-14
VRTR-VRPR	16.4394	11.8054	21.0734	2.32067e-07
VRTK-VRPR	-82.8953	-87.5293	-78.2612	3.09752e-14
VRTR-VRPK	99.4908	94.8568	104.125	3.08642e-14
VRTK-VRPK	0.156115	-4.4779	4.79013	0.999969
VRTK-VRTR	-99.3347	-103.969	-94.7006	3.08642e-14
FIGURE 1I: TWO-WAY ANOVA, Tukey HSD
	diff	lwr	upr	p adj
72-74:20mM Ca - 42-44:20mM Ca	-206.962	-254	-159.923	1.42668e-09
79-81:20mM Ca - 42-44:20mM Ca	-171.11	-218.148	-124.071	2.39354e-08
86-88:20mM Ca - 42-44:20mM Ca	-214.189	-261.228	-167.151	8.36245e-10
42-44:No Ca - 42-44:20mM Ca	-207.465	-254.504	-160.426	1.37416e-09
72-74:No Ca - 42-44:20mM Ca	-123.294	-170.333	-76.2558	2.36497e-06
79-81:No Ca - 42-44:20mM Ca	-211.132	-258.171	-164.094	1.04694e-09
86-88:No Ca - 42-44:20mM Ca	-207.503	-254.542	-160.465	1.37024e-09
79-81:20mM Ca - 72-74:20mM Ca	35.8522	-11.1865	82.8908	0.21162
86-88:20mM Ca - 72-74:20mM Ca	-7.22759	-54.2662	39.811	0.999242
42-44:No Ca - 72-74:20mM Ca	-0.503147	-47.5418	46.5355	1
72-74:No Ca - 72-74:20mM Ca	83.6673	36.6287	130.706	0.000289439
79-81:No Ca - 72-74:20mM Ca	-4.17042	-51.2091	42.8682	0.99998
86-88:No Ca - 72-74:20mM Ca	-0.541501	-47.5801	46.4971	1
86-88:20mM Ca - 79-81:20mM Ca	-43.0798	-90.1184	3.95886	0.0854529
42-44:No Ca - 79-81:20mM Ca	-36.3553	-83.394	10.6833	0.199474
72-74:No Ca - 79-81:20mM Ca	47.8151	0.776467	94.8537	0.0449128
79-81:No Ca - 79-81:20mM Ca	-40.0226	-87.0612	7.01603	0.127135
86-88:No Ca - 79-81:20mM Ca	-36.3937	-83.4323	10.645	0.198571
42-44:No Ca - 86-88:20mM Ca	6.72444	Štrancar et al., 2022	53.7631	0.999525
72-74:No Ca - 86-88:20mM Ca	90.8949	43.8562	137.934	0.000111617
79-81:No Ca - 86-88:20mM Ca	3.05717	-43.9815	50.0958	0.999998
86-88:No Ca - 86-88:20mM Ca	6.68609	-40.3525	53.7247	0.999542
72-74:No Ca - 42-44:No Ca	84.1704	37.1318	131.209	0.000270573
79-81:No Ca - 42-44:No Ca	-3.66727	-50.7059	43.3714	0.999992
86-88:No Ca - 42-44:No Ca	-0.038354	-47.077	47.0003	1
79-81:No Ca - 72-74:No Ca	-87.8377	-134.876	-40.7991	0.000166344
86-88:No Ca - 72-74:No Ca	-84.2088	-131.247	-37.1702	0.000269188
86-88:No Ca - 79-81:No Ca	3.62892	-43.4097	50.6676	0.999992
Figure 4A: Welch Two Sample t-test
	t	df	p value
UVM4 - ii-9	2.9659	5.6634	0.02689
UVM4 - ii-23	2.055	5.512	0.0898
ii-23 - ii-23::WT-3xHA	-3.3082	3.181	0.04172
ii-23 - ii-23::C141A-3xHA	-3.5756	3.5782	0.02802
ii-23 - ii-23::C141A-3xHA-2	-4.639	4.2503	0.008417
FIGURE 4B: TWO-WAY ANOVA, Tukey HSD
	diff	lwr	upr	p adj
ii-23::C141-3xHA:Control - ii-23::WT-3xHA:Control	-0.29257	-2.89051	2.30537	1
ii-23::C141-3xHA-2:Control - ii-23::WT-3xHA:Control	-0.311571	-2.90951	2.28637	1
ii-23:Control - ii-23::WT-3xHA:Control	-0.327387	-2.92533	2.27055	0.999999
ii-9:Control - ii-23::WT-3xHA:Control	-0.351253	-2.94919	2.24669	0.999999
UVM4:Control - ii-23::WT-3xHA:Control	-0.361681	-2.95962	2.23626	0.999998
ii-23::WT-3xHA:Heat - ii-23::WT-3xHA:Control	7.67737	5.42749	9.92725	0
ii-23::C141-3xHA:Heat - ii-23::WT-3xHA:Control	7.78793	5.53805	10.0378	0
ii-23::C141-3xHA-2:Heat - ii-23::WT-3xHA:Control	7.69238	5.09444	10.2903	0
ii-23:Heat - ii-23::WT-3xHA:Control	12.3064	10.0566	14.5563	0
ii-9:Heat - ii-23::WT-3xHA:Control	10.1312	7.8813	12.3811	0
UVM4:Heat - ii-23::WT-3xHA:Control	7.75048	5.50059	10.0004	0
ii-23::C141-3xHA-2:Control - ii-23::C141-3xHA:Control	-0.0190011	-2.61694	2.57894	1
ii-23:Control - ii-23::C141-3xHA:Control	-0.0348173	-2.63276	2.56312	1
ii-9:Control - ii-23::C141-3xHA:Control	-0.0586834	-2.65662	2.53926	1
UVM4:Control - ii-23::C141-3xHA:Control	-0.0691109	-2.66705	2.52883	1
ii-23::WT-3xHA:Heat - ii-23::C141-3xHA:Control	7.96994	5.72006	10.2198	0
ii-23::C141-3xHA:Heat - ii-23::C141-3xHA:Control	8.0805	5.83062	10.3304	0
ii-23::C141-3xHA-2:Heat - ii-23::C141-3xHA:Control	7.98495	5.38701	10.5829	0
ii-23:Heat - ii-23::C141-3xHA:Control	12.599	10.3491	14.8489	0
ii-9:Heat - ii-23::C141-3xHA:Control	10.4238	8.17387	12.6736	0
UVM4:Heat - ii-23::C141-3xHA:Control	8.04305	5.79316	10.2929	0
ii-23:Control - ii-23::C141-3xHA-2:Control	-0.0158162	-2.61376	2.58213	1
ii-9:Control - ii-23::C141-3xHA-2:Control	-0.0396823	-2.63762	2.55826	1
UVM4:Control - ii-23::C141-3xHA-2:Control	-0.0501098	-2.64805	2.54783	1
ii-23::WT-3xHA:Heat - ii-23::C141-3xHA-2:Control	7.98894	5.73906	10.2388	0
ii-23::C141-3xHA:Heat - ii-23::C141-3xHA-2:Control	8.0995	5.84962	10.3494	0
ii-23::C141-3xHA-2:Heat - ii-23::C141-3xHA-2:Control	8.00395	5.40601	10.6019	0
ii-23:Heat - ii-23::C141-3xHA-2:Control	12.618	10.3681	14.8679	0
ii-9:Heat - ii-23::C141-3xHA-2:Control	10.4428	8.19287	12.6926	0
UVM4:Heat - ii-23::C141-3xHA-2:Control	8.06205	5.81216	10.3119	0
ii-9:Control - ii-23:Control	-0.0238661	-2.62181	2.57408	1
UVM4:Control - ii-23:Control	-0.0342936	-2.63223	2.56365	1
ii-23::WT-3xHA:Heat - ii-23:Control	8.00476	5.75487	10.2546	0
ii-23::C141-3xHA:Heat - ii-23:Control	8.11532	5.86544	10.3652	0
ii-23::C141-3xHA-2:Heat - ii-23:Control	8.01977	5.42182	10.6177	0
ii-23:Heat - ii-23:Control	12.6338	10.3839	14.8837	0
ii-9:Heat - ii-23:Control	10.4586	8.20869	12.7085	0
UVM4:Heat - ii-23:Control	8.07786	5.82798	10.3277	0
UVM4:Control - ii-9:Control	-0.0104275	-2.60837	2.58751	1
ii-23::WT-3xHA:Heat - ii-9:Control	8.02862	5.77874	10.2785	0
ii-23::C141-3xHA:Heat - ii-9:Control	8.13919	5.8893	10.3891	0
ii-23::C141-3xHA-2:Heat - ii-9:Control	8.04363	5.44569	10.6416	0
ii-23:Heat - ii-9:Control	12.6577	10.4078	14.9076	0
ii-9:Heat - ii-9:Control	10.4824	8.23255	12.7323	0
UVM4:Heat - ii-9:Control	8.10173	5.85185	10.3516	0
ii-23::WT-3xHA:Heat - UVM4:Control	8.03905	5.78917	10.2889	0
ii-23::C141-3xHA:Heat - UVM4:Control	8.14961	5.89973	10.3995	0
ii-23::C141-3xHA-2:Heat - UVM4:Control	8.05406	5.45612	10.652	0
ii-23:Heat - UVM4:Control	12.6681	10.4182	14.918	0
ii-9:Heat - UVM4:Control	10.4929	8.24298	12.7427	0
UVM4:Heat - UVM4:Control	8.11216	5.86227	10.362	0
ii-23::C141-3xHA:Heat - ii-23::WT-3xHA:Heat	0.110563	-1.72646	1.94759	1
ii-23::C141-3xHA-2:Heat - ii-23::WT-3xHA:Heat	0.0150073	-2.23488	2.26489	1
ii-23:Heat - ii-23::WT-3xHA:Heat	4.62907	2.79205	6.46609	1.02554e-11
ii-9:Heat - ii-23::WT-3xHA:Heat	2.45381	0.616789	4.29083	0.00137253
UVM4:Heat - ii-23::WT-3xHA:Heat	0.0731052	-1.76392	1.91013	1
ii-23::C141-3xHA-2:Heat - ii-23::C141-3xHA:Heat	-0.0955558	-2.34544	2.15433	1
ii-23:Heat - ii-23::C141-3xHA:Heat	4.51851	2.68149	6.35553	1.5458e-10
ii-9:Heat - ii-23::C141-3xHA:Heat	2.34325	0.506226	4.18027	0.00278675
UVM4:Heat - ii-23::C141-3xHA:Heat	-0.0374579	-1.87448	1.79956	1
ii-23:Heat - ii-23::C141-3xHA-2:Heat	4.61406	2.36418	6.86395	9.31075e-08
ii-9:Heat - ii-23::C141-3xHA-2:Heat	2.4388	0.18892	4.68869	0.0222754
UVM4:Heat - ii-23::C141-3xHA-2:Heat	0.0580979	-2.19179	2.30798	1
ii-9:Heat - ii-23:Heat	-2.17526	-4.01228	-0.338238	0.00779375
UVM4:Heat - ii-23:Heat	-4.55597	-6.39299	-2.71894	9.10327e-11
UVM4:Heat - ii-9:Heat	-2.38071	-4.21773	-0.543684	0.00219799
FIGURE 4D: ONE-WAY ANOVA, Tukey HSD
FL
	diff	lwr	upr	p adj
H5-C0	0.354393	-0.394831	1.10362	0.60103
H15-C0	0.461434	-0.28779	1.21066	0.357694
H30-C0	0.849257	0.100033	1.59848	0.0228908
H60-C0	0.961884	0.21266	1.71111	0.00932722
H15-H5	0.107041	-0.642183	0.856265	0.991315
H30-H5	0.494864	-0.254361	1.24409	0.29496
H60-H5	0.607491	-0.141733	1.35672	0.141926
H30-H15	0.387823	-0.361401	1.13705	0.520257
H60-H15	0.50045	-0.248774	1.24967	0.285256
H60-H30	0.112628	-0.636596	0.861852	0.989481
p10
	diff	lwr	upr	p adj
H5-C0	0.608231	-0.706625	1.92309	0.620077
H15-C0	0.365449	-0.949407	1.68031	0.9076
H30-C0	0.195476	-1.11938	1.51033	0.98991
H60-C0	-0.240368	-1.55522	1.07449	0.978299
H15-H5	-0.242782	-1.55764	1.07207	0.977495
H30-H5	-0.412754	-1.72761	0.902101	0.864649
H60-H5	-0.848599	-2.16345	0.466257	0.315315
H30-H15	-0.169973	-1.48483	1.14488	0.994059
H60-H15	-0.605817	-1.92067	0.709039	0.623428
H60-H30	-0.435844	-1.7507	0.879012	0.840678
Figure 5F: Welch Two Sample t-test
	t	df	p value
TAP Control - TAP Heat	8.448	25.659	6.969e-09
TAP Heat - TAP+EGTA Heat	-2.4552	36.957	0.01891
TAP+EGTA Heat - TAP+EGTA+Ca2+ Heat	2.82	37.002	0.007673
TAP Heat - TAP+BAPTA Heat	-3.4038	29.79	0.001916
FIGURE 5G: ONE-WAY ANOVA, Tukey HSD
	diff	lwr	upr	p adj
ii-23::C141A-3XHA:Control - ii-23::WT-3XHA:Control	-1.12909	-3.50307	1.24489	0.814598
ii-23:Control - ii-23::WT-3XHA:Control	2.18182	-0.134948	4.49858	0.0796776
UVM4:Control - ii-23::WT-3XHA:Control	-0.853535	-3.29562	1.58855	0.957273
ii-23::WT-3XHA:Heat - ii-23::WT-3XHA:Control	-1.40909	-3.72586	0.907675	0.558462
ii-23::C141A-3XHA:Heat - ii-23::WT-3XHA:Control	-1.09091	-3.40768	1.22586	0.822162
ii-23:Heat - ii-23::WT-3XHA:Control	-1.90909	-4.22586	0.407675	0.184017
UVM4:Heat - ii-23::WT-3XHA:Control	-2.54545	-4.86222	-0.228688	0.0211788
ii-23:Control - ii-23::C141A-3XHA:Control	3.31091	0.93693	5.68489	0.00105047
UVM4:Control - ii-23::C141A-3XHA:Control	0.275556	-2.22087	2.77198	0.99997
ii-23::WT-3XHA:Heat - ii-23::C141A-3XHA:Control	-0.28	-2.65398	2.09398	0.999953
ii-23::C141A-3XHA:Heat - ii-23::C141A-3XHA:Control	0.0381818	-2.3358	2.41216	1
ii-23:Heat - ii-23::C141A-3XHA:Control	-0.78	-3.15398	1.59398	0.969394
UVM4:Heat - ii-23::C141A-3XHA:Control	-1.41636	-3.79034	0.957615	0.582663
UVM4:Control - ii-23:Control	-3.03535	-5.47744	-0.593268	0.0052634
ii-23::WT-3XHA:Heat - ii-23:Control	-3.59091	-5.90768	-1.27414	0.000177873
ii-23::C141A-3XHA:Heat - ii-23:Control	-3.27273	-5.58949	-0.955961	0.000860596
ii-23:Heat - ii-23:Control	-4.09091	-6.40768	-1.77414	1.27738e-05
UVM4:Heat - ii-23:Control	-4.72727	-7.04404	-2.41051	3.65757e-07
ii-23::WT-3XHA:Heat - UVM4:Control	-0.555556	-2.99764	1.88653	0.996502
ii-23::C141A-3XHA:Heat - UVM4:Control	-0.237374	-2.67946	2.20471	0.999988
ii-23:Heat - UVM4:Control	-1.05556	-3.49764	1.38653	0.877709
UVM4:Heat - UVM4:Control	-1.69192	-4.13401	0.750167	0.38799
ii-23::C141A-3XHA:Heat - ii-23::WT-3XHA:Heat	0.318182	-1.99858	2.63495	0.999869
ii-23:Heat - ii-23::WT-3XHA:Heat	-0.5	-2.81677	1.81677	0.997487
UVM4:Heat - ii-23::WT-3XHA:Heat	-1.13636	-3.45313	1.1804	0.789833
ii-23:Heat - ii-23::C141A-3XHA:Heat	-0.818182	-3.13495	1.49858	0.954861
UVM4:Heat - ii-23::C141A-3XHA:Heat	-1.45455	-3.77131	0.862221	0.517628
UVM4:Heat - ii-23:Heat	-0.636364	-2.95313	1.6804	0.988992
FIGURE S18: ONE-WAY ANOVA, Tukey HSD
	diff	lwr	upr	p adj
ii-23::C141A-3XHA:0 min - ii-23::WT-3XHA:0 min	-2.22283	-14.9335	10.4878	0.999395
ii-23:0 min - ii-23::WT-3XHA:0 min	1.7092	-8.95513	12.3735	0.999659
UVM4:0 min - ii-23::WT-3XHA:0 min	-4.27096	-15.0983	6.55642	0.924138
ii-23::WT-3XHA:60 min - ii-23::WT-3XHA:0 min	-6.03021	-17.7512	5.69078	0.754271
ii-23::C141A-3XHA:60 min - ii-23::WT-3XHA:0 min	2.38107	-10.0233	14.7854	0.998889
ii-23:60 min - ii-23::WT-3XHA:0 min	6.56933	-5.835	18.9737	0.726042
UVM4:60 min - ii-23::WT-3XHA:0 min	-1.27279	-13.6771	11.1315	0.999983
ii-23:0 min - ii-23::C141A-3XHA:0 min	3.93204	-7.0871	14.9512	0.954634
UVM4:0 min - ii-23::C141A-3XHA:0 min	-2.04813	-13.2251	9.12889	0.999178
ii-23::WT-3XHA:60 min - ii-23::C141A-3XHA:0 min	-3.80738	-15.8521	8.23733	0.97661
ii-23::C141A-3XHA:60 min - ii-23::C141A-3XHA:0 min	4.6039	-8.10676	17.3146	0.95092
ii-23:60 min - ii-23::C141A-3XHA:0 min	8.79216	-3.91849	21.5028	0.396862
UVM4:60 min - ii-23::C141A-3XHA:0 min	0.950042	-11.7606	13.6607	0.999998
UVM4:0 min - ii-23:0 min	-5.98017	-14.7604	2.80009	0.417437
ii-23::WT-3XHA:60 min - ii-23:0 min	-7.73941	-17.6006	2.12174	0.239179
ii-23::C141A-3XHA:60 min - ii-23:0 min	0.671861	-9.99248	11.3362	0.999999
ii-23:60 min - ii-23:0 min	4.86012	-5.80421	15.5245	0.850797
UVM4:60 min - ii-23:0 min	-2.982	-13.6463	7.68234	0.988476
ii-23::WT-3XHA:60 min - UVM4:0 min	-1.75925	-11.7965	8.27801	0.999386
ii-23::C141A-3XHA:60 min - UVM4:0 min	6.65203	-4.17536	17.4794	0.553687
ii-23:60 min - UVM4:0 min	10.8403	0.012904	21.6677	0.0495002
UVM4:60 min - UVM4:0 min	2.99817	-7.82921	13.8256	0.989123
ii-23::C141A-3XHA:60 min - ii-23::WT-3XHA:60 min	8.41128	-3.30972	20.1323	0.348632
ii-23:60 min - ii-23::WT-3XHA:60 min	12.5995	0.878547	24.3205	0.025888
UVM4:60 min - ii-23::WT-3XHA:60 min	4.75742	-6.96357	16.4784	0.912721
ii-23:60 min - ii-23::C141A-3XHA:60 min	4.18826	-8.21607	16.5926	0.966293
UVM4:60 min - ii-23::C141A-3XHA:60 min	-3.65386	-16.0582	8.75047	0.984372
UVM4:60 min - ii-23:60 min	-7.84212	-20.2464	4.56221	0.516482
